# Supplementary material for: Putative DHHC-Cysteine-Rich Domain S-Acyltransferase in Plants
Source: PLoS One. 2013 Oct 14;8(10):e75985. doi: 10.1371/journal.pone.0075985 (PMC3796536; doi:10.1371/journal.pone.0075985)
Supplement: Table S1 — Putative DHHC-Cysteine-Rich Domain S-Acyltransferase in Plants. (XLS) [file pone.0075985.s001.xls]

## Sheet: Sheet1
Species	Gene name	Gene identifier	PACid	Genome position	CDS	exon numbers	Size(aa)	Mass(Da)	IP	Type
Aquilegia coerulea	AcoPAT1	Aquca_002_00715.1	PAC:22051704	scaffold_2:5517093..5522533	1863	9	620	68533.4	8.96	GroupVIII
Aquilegia coerulea	AcoPAT2	Aquca_009_00102.1	PAC:22034711	scaffold_9:603546..607800	1341	5	446	50455	8.47	GroupI
Aquilegia coerulea	AcoPAT3	Aquca_009_00936.1	PAC:22034680	scaffold_9:5633603..5637342	840	7	279	31562.8	7.61	GroupV
Aquilegia coerulea	AcoPAT4	Aquca_013_00622.1	PAC:22058682	scaffold_13:4072880..4078419	915	7	304	34152.9	6.5	GroupIV
Aquilegia coerulea	AcoPAT5	Aquca_015_00291.1	PAC:22041672	scaffold_15:2535036..2544049	1974	10	657	71542.6	8.48	GroupVIII
Aquilegia coerulea	AcoPAT6	Aquca_017_00334.1	PAC:22032462	scaffold_17:2020345..2024041	1176	10	391	44825.3	8.85	GroupVI
Aquilegia coerulea	AcoPAT7	Aquca_021_00056.1	PAC:22039400	scaffold_21:1962896..1970899	1329	5	442	49091.4	8.75	GroupI
Aquilegia coerulea	AcoPAT8	Aquca_022_00012.2	PAC:22055013	scaffold_22:240219..244670	1347	5	448	50775.4	8.53	GroupI
Aquilegia coerulea	AcoPAT9	Aquca_023_00169.1	PAC:22023348	scaffold_23:3429174..3437882	1254	5	417	47237.8	7.13	GroupI
Aquilegia coerulea	AcoPAT10	Aquca_029_00035.1	PAC:22026122	scaffold_29:514356..518218	1533	9	510	57882.8	9.44	GroupVIII
Aquilegia coerulea	AcoPAT11	Aquca_030_00326.1	PAC:22035564	scaffold_30:2385664..2392674	2079	9	692	75383.7	8.31	GroupVIII
Aquilegia coerulea	AcoPAT12	Aquca_037_00265.1	PAC:22040690	scaffold_37:1949842..1953489	924	7	307	34287.5	8.92	GroupIV
Aquilegia coerulea	AcoPAT13	Aquca_089_00029.1	PAC:22025997	scaffold_89:647188..651237	996	12	331	38148.7	8	GroupVII
Arabidopsis lyrata	AlyPAT1	476070	PAC:16061651	scaffold_2:13740041..13743750	1794	9	597	65906.8	8.95	GroupVIII
Arabidopsis lyrata	AlyPAT2	896556	PAC:16035288	scaffold_3:1781936..1784324	1200	10	399	44865.5	9.27	GroupVI
Arabidopsis lyrata	AlyPAT3	478246	PAC:16062933	scaffold_3:3704715..3707156	864	7	287	32336.8	8.62	GroupV
Arabidopsis lyrata	AlyPAT4	479367	PAC:16051159	scaffold_3:7990560..7993352	1041	4	346	37917.2	8.74	GroupVII
Arabidopsis lyrata	AlyPAT5	479732	PAC:16036896	scaffold_3:9859732..9863708	2118	9	705	76637.9	8.58	GroupVIII
Arabidopsis lyrata	AlyPAT6	874648	PAC:16042617	scaffold_3:18845252..18847047	870	8	289	33015.5	9.42	GroupIII
Arabidopsis lyrata	AlyPAT7	902438	PAC:16036775	scaffold_4:15957442..15960228	1719	10	572	62968.4	8.56	GroupVIII
Arabidopsis lyrata	AlyPAT8	483165	PAC:16058260	scaffold_4:19993252..19994926	1107	5	368	41734.4	8.15	GroupI
Arabidopsis lyrata	AlyPAT9	903981	PAC:16049566	scaffold_4:22094065..22095872	930	7	309	34915.7	6.44	GroupIV
Arabidopsis lyrata	AlyPAT10	484481	PAC:16062629	scaffold_5:3307036..3309793	1332	5	443	49754.1	8.66	GroupI
Arabidopsis lyrata	AlyPAT11	906129	PAC:16050575	scaffold_5:13978676..13981318	1434	5	477	53690.4	8.33	GroupI
Arabidopsis lyrata	AlyPAT12	906489	PAC:16047108	scaffold_5:15613348..15615633	1026	11	341	39377.3	8.56	GroupII
Arabidopsis lyrata	AlyPAT13	907143	PAC:16053519	scaffold_5:18128270..18129998	1020	5	339	38857.2	8.54	GroupI
Arabidopsis lyrata	AlyPAT14	486136	PAC:16043700	scaffold_5:18164916..18167751	1425	5	474	54300.9	6.08	GroupI
Arabidopsis lyrata	AlyPAT15	907610	PAC:16063100	scaffold_5:20046299..20048183	924	7	307	34603.4	7.06	GroupIV
Arabidopsis lyrata	AlyPAT16	908311	PAC:16035022	scaffold_6:1387232..1389059	768	7	255	28597.3	8.78	GroupV
Arabidopsis lyrata	AlyPAT17	325141	PAC:16058514	scaffold_6:1814429..1816020	1245	4	414	47685	9.04	GroupI
Arabidopsis lyrata	AlyPAT18	912059	PAC:16051349	scaffold_6:24152298..24154753	1530	9	509	57884.4	9.62	GroupVIII
Arabidopsis lyrata	AlyPAT19	912156	PAC:16059295	scaffold_6:24629255..24630936	879	7	292	33031.9	8.28	GroupIV
Arabidopsis lyrata	AlyPAT20	914124	PAC:16056389	scaffold_7:7498425..7500853	1230	5	409	46728.7	8.79	GroupI
Arabidopsis lyrata	AlyPAT21	329352	PAC:16057893	scaffold_7:8483755..8492652	2337	15	778	89350.5	7.2	GroupIV
Arabidopsis lyrata	AlyPAT22	915315	PAC:16038258	scaffold_7:13310976..13314190	2157	9	718	78643.1	8.69	GroupVIII
Arabidopsis lyrata	AlyPAT23	916112	PAC:16062816	scaffold_7:21804549..21806734	1236	5	411	46586.7	7.87	GroupI
Arabidopsis lyrata	AlyPAT24	495060	PAC:16060117	scaffold_8:13645002..13647963	1227	5	408	47196.8	6.64	GroupI
Arabidopsis thaliana	AtPAT01	AT3G56920.1	PAC:19664527	Chr3:21070648..21072702	1017	5	338	38668.9	8.45	GroupI
Arabidopsis thaliana	AtPAT02	AT2G40990.1	PAC:19638659	Chr2:17105097..17106773	1236	5	411	46992.4	8.1	GroupI
Arabidopsis thaliana	AtPAT03	AT5G05070.1	PAC:19672610	Chr5:1496855..1498544	1242	4	413	47778.2	8.98	GroupI
Arabidopsis thaliana	AtPAT04	AT3G56930.1	PAC:19664013	Chr3:21073495..21076314	1434	5	477	54777.4	6.13	GroupI
Arabidopsis thaliana	AtPAT05	AT3G48760.1	PAC:19660726	Chr3:18075794..18078291	1431	5	476	53695.3	8.15	GroupI
Arabidopsis thaliana	AtPAT06	AT5G41060.1	PAC:19670208	Chr5:16435322..16437699	1233	5	410	46369.3	7.87	GroupI
Arabidopsis thaliana	AtPAT07	AT3G26935.1	PAC:19663977	Chr3:9932600..9935499	1332	5	443	49916.3	8.66	GroupI
Arabidopsis thaliana	AtPAT08	AT4G24630.1	PAC:19648528	Chr4:12714624..12717111	1224	5	407	46746.6	8.71	GroupI
Arabidopsis thaliana	AtPAT09	AT5G50020.2	PAC:19670696	Chr5:20351160..20354317	1335	6	444	51225.4	6.16	GroupI
Arabidopsis thaliana	AtPAT10	AT3G51390.1	PAC:19660137	Chr3:19075576..19078120	1023	11	340	39228	8.73	GroupII
Arabidopsis thaliana	AtPAT11	AT3G18620.1	PAC:19660092	Chr3:6408318..6411064	1038	4	345	37863.2	8.8	GroupVII
Arabidopsis thaliana	AtPAT12	AT4G00840.1	PAC:19648668	Chr4:355258..357279	876	7	291	32865.7	7.98	GroupIV
Arabidopsis thaliana	AtPAT13	AT4G22750.2	PAC:19649050	Chr4:11949180..11951424	975	9	324	36004	6.23	GroupIV
Arabidopsis thaliana	AtPAT14	AT3G60800.1	PAC:19661306	Chr3:22467173..22469592	924	7	307	34688.4	7.06	GroupIV
Arabidopsis thaliana	AtPAT15	AT5G04270.1	PAC:19670558	Chr5:1182718..1184765	765	7	254	28643.3	8.72	GroupV
Arabidopsis thaliana	AtPAT16	AT3G09320.1	PAC:19659453	Chr3:2861743..2864245	861	7	286	32376.8	8.47	GroupV
Arabidopsis thaliana	AtPAT17	AT3G04970.1	PAC:19659933	Chr3:1376175..1378500	1194	10	397	44945.6	9.16	GroupVI
Arabidopsis thaliana	AtPAT18	AT4G01730.1	PAC:19645463	Chr4:749574..752034	1527	9	508	57904.4	9.58	GroupVIII
Arabidopsis thaliana	AtPAT19	AT4G15080.1	PAC:19645909	Chr4:8608700..8612693	2157	9	718	78738.3	8.79	GroupVIII
Arabidopsis thaliana	AtPAT20	AT3G22180.1	PAC:19660437	Chr3:7827036..7830813	2121	9	706	76874.2	8.55	GroupVIII
Arabidopsis thaliana	AtPAT21	AT2G33640.1	PAC:19641561	Chr2:14239213..14242365	1698	10	565	62138.6	8.45	GroupVIII
Arabidopsis thaliana	AtPAT22	AT1G69420.2	PAC:19649700	Chr1:26093196..26096907	1791	9	596	65889.8	9	GroupVIII
Arabidopsis thaliana	AtPAT23	AT2G14255.1	PAC:19642942	Chr2:6036974..6040978	1611	13	536	59987.5	7.91	GroupIII
Arabidopsis thaliana	AtPAT24	AT5G20350.1	PAC:19667625	Chr5:6876589..6881270	1863	13	620	68233.6	6.34	GroupIII
Brachypodium distachyon	BdiPAT1	Bradi1g22730.1	PAC:21815883	Bd1:18243610..18248193	1842	9	613	67228.6	8.22	GroupVIII
Brachypodium distachyon	BdiPAT2	Bradi1g26370.1	PAC:21819017	Bd1:21404057..21405469	1020	5	339	37474.5	9.39	GroupI
Brachypodium distachyon	BdiPAT3	Bradi1g28380.1	PAC:21817275	Bd1:23612642..23619310	897	6	298	32522.7	5.68	GroupIV
Brachypodium distachyon	BdiPAT4	Bradi1g30560.1	PAC:21821164	Bd1:25887618..25893117	1920	13	639	70080.2	6.16	GroupIII
Brachypodium distachyon	BdiPAT5	Bradi1g61720.1	PAC:21815320	Bd1:61068904..61075730	1182	10	393	44123.4	8.81	GroupVI
Brachypodium distachyon	BdiPAT6	Bradi1g66627.1	PAC:21820923	Bd1:65392865..65399441	945	11	314	35262.4	8.57	GroupVII
Brachypodium distachyon	BdiPAT7	Bradi1g70590.1	PAC:21815498	Bd1:68842368..68846788	1782	9	593	64778.1	8.01	GroupVIII
Brachypodium distachyon	BdiPAT8	Bradi2g10750.1	PAC:21809073	Bd2:8969078..8971129	1248	4	415	45634.6	7.04	GroupI
Brachypodium distachyon	BdiPAT9	Bradi2g23390.2	PAC:21808774	Bd2:20964458..20967740	855	7	284	31146.3	8.51	GroupV
Brachypodium distachyon	BdiPAT10	Bradi2g24190.1	PAC:21807559	Bd2:22026515..22031265	1284	5	427	48293.4	7.89	GroupI
Brachypodium distachyon	BdiPAT11	Bradi2g54770.1	PAC:21805534	Bd2:53574453..53579426	885	7	294	32239.7	8.81	GroupV
Brachypodium distachyon	BdiPAT12	Bradi2g59330.1	PAC:21804387	Bd2:57056738..57059531	1230	5	409	45223.1	8.55	GroupI
Brachypodium distachyon	BdiPAT13	Bradi3g06210.1	PAC:21829756	Bd3:4479627..4486407	1902	13	633	69904.5	6.54	GroupIII
Brachypodium distachyon	BdiPAT14	Bradi3g13090.1	PAC:21829173	Bd3:11689964..11693768	1236	5	411	46421.3	8.46	GroupI
Brachypodium distachyon	BdiPAT15	Bradi3g41420.1	PAC:21832967	Bd3:43362633..43366083	1329	5	442	50054.2	8.63	GroupI
Brachypodium distachyon	BdiPAT16	Bradi3g41670.1	PAC:21831394	Bd3:43546764..43549675	1275	5	424	47532.6	8.92	GroupI
Brachypodium distachyon	BdiPAT17	Bradi3g42657.1	PAC:21828824	Bd3:44139316..44143223	2061	9	686	73792.8	7.82	GroupVIII
Brachypodium distachyon	BdiPAT18	Bradi3g51190.1	PAC:21832075	Bd3:52288139..52294716	1005	11	334	37975.2	8.66	GroupII
Brachypodium distachyon	BdiPAT19	Bradi3g55510.1	PAC:21826859	Bd3:55746762..55749005	819	7	272	29853	8.63	GroupV
Brachypodium distachyon	BdiPAT20	Bradi4g16522.1	PAC:21814579	Bd4:17279351..17286952	1689	13	562	61924.5	8.45	GroupIII
Brachypodium distachyon	BdiPAT21	Bradi4g34790.1	PAC:21812703	Bd4:40288404..40294237	1332	5	443	49798.3	8.8	GroupI
Brachypodium distachyon	BdiPAT22	Bradi4g38080.1	PAC:21814375	Bd4:43056076..43061483	2067	9	688	74455.2	8.62	GroupVIII
Brachypodium distachyon	BdiPAT23	Bradi4g39300.1	PAC:21809908	Bd4:43929969..43932566	1563	9	520	58979.4	9.69	GroupVIII
Brachypodium distachyon	BdiPAT24	Bradi4g43650.1	PAC:21811508	Bd4:47280358..47283264	1404	5	467	52890.2	6.57	GroupI
Brachypodium distachyon	BdiPAT25	Bradi5g05140.1	PAC:21823807	Bd5:6607211..6611540	951	7	316	35502.5	7.54	GroupIV
Brachypodium distachyon	BdiPAT26	Bradi5g18330.1	PAC:21826679	Bd5:21344847..21346897	375	6	124	13952.9	6.41	GroupII
Brachypodium distachyon	BdiPAT27	Bradi5g19550.1	PAC:21824801	Bd5:22569994..22576202	1857	10	618	67937.8	8.18	GroupVIII
Brachypodium distachyon	BdiPAT28	Bradi5g25980.1	PAC:21824796	Bd5:27103875..27106512	1056	4	351	39074.5	8.73	GroupVII
Brassica rapa	BraPAT1	Bra013642	PAC:22705200	A01:6805902..6807572	909	7	302	33919.6	7.06	GroupIV
Brassica rapa	BraPAT2	Bra013820	PAC:22702540	A01:7935727..7937843	1233	5	410	46498.2	8.35	GroupI
Brassica rapa	BraPAT3	Bra039566	PAC:22706539	A01:11934517..11939097	2484	10	827	90766.1	7.33	GroupVIII
Brassica rapa	BraPAT4	Bra038896	PAC:22706195	A01:12685431..12687321	1026	11	341	39102.8	8.68	GroupII
Brassica rapa	BraPAT5	Bra023847	PAC:22703453	A01:20390419..20394028	2025	10	674	74028.3	8.86	GroupVIII
Brassica rapa	BraPAT6	Bra020101	PAC:22687820	A02:5033090..5037513	1722	12	573	62886	6.08	GroupIII
Brassica rapa	BraPAT7	Bra038305	PAC:22688729	A02:11364470..11367363	1773	9	590	65152.8	9.13	GroupVIII
Brassica rapa	BraPAT8	Bra008555	PAC:22690229	A02:16534557..16536731	1533	9	510	57970.4	9.66	GroupVIII
Brassica rapa	BraPAT9	Bra032963	PAC:22689875	A02:22232274..22234383	1344	5	447	50030.2	8.5	GroupI
Brassica rapa	BraPAT10	Bra005835	PAC:22712182	A03:850101..855306	2694	16	897	100175	7.81	GroupI
Brassica rapa	BraPAT11	Bra006555	PAC:22712377	A03:4026030..4030058	1131	7	376	41445.5	5.37	GroupIII
Brassica rapa	BraPAT12	Bra000606	PAC:22711307	A03:12021833..12023595	1230	4	409	46694.3	5.86	GroupI
Brassica rapa	BraPAT13	Bra000932	PAC:22708996	A03:13998258..13999794	879	7	292	32892.8	8.68	GroupIV
Brassica rapa	BraPAT14	Bra001316	PAC:22710888	A03:15816656..15818128	864	7	287	32006.5	9.03	GroupV
Brassica rapa	BraPAT15	Bra001714	PAC:22709086	A03:18012900..18014622	1032	4	343	37559	8.6	GroupVII
Brassica rapa	BraPAT16	Bra019361	PAC:22712431	A03:24691540..24693426	921	7	306	34097.9	6.06	GroupIV
Brassica rapa	BraPAT17	Bra014469	PAC:22721003	A04:816490..817901	831	7	276	31304.3	6.16	GroupIV
Brassica rapa	BraPAT18	Bra025524	PAC:22720167	A04:8125430..8127363	1227	5	408	46044.8	7.87	GroupI
Brassica rapa	BraPAT19	Bra021866	PAC:22718761	A04:14936081..14938571	1686	10	561	61351.6	8.68	GroupVIII
Brassica rapa	BraPAT20	Bra016958	PAC:22719802	A04:17399237..17401103	990	5	329	37768.5	8.79	GroupI
Brassica rapa	BraPAT21	Bra004595	PAC:22684560	A05:962817..964734	978	4	325	36671	8.87	GroupI
Brassica rapa	BraPAT22	Bra004906	PAC:22686454	A05:2411256..2412722	933	7	310	35009.8	5.99	GroupIV
Brassica rapa	BraPAT23	Bra022339	PAC:22684634	A05:18309291..18310918	1029	4	342	37247.5	8.72	GroupVII
Brassica rapa	BraPAT24	Bra029760	PAC:22686119	A05:22371425..22373055	864	7	287	32238.6	8.75	GroupV
Brassica rapa	BraPAT25	Bra039475	PAC:22686660	A05:23504558..23506536	1185	10	394	44466.1	9.34	GroupVI
Brassica rapa	BraPAT26	Bra018035	PAC:22697554	A06:9658511..9660756	1359	5	452	50683.5	8.81	GroupI
Brassica rapa	BraPAT27	Bra019562	PAC:22696004	A06:12171836..12175052	1629	7	542	60953.9	8.75	GroupI
Brassica rapa	BraPAT28	Bra019561	PAC:22694796	A06:12176104..12177838	1329	5	442	49650.1	8.61	GroupI
Brassica rapa	BraPAT29	Bra025237	PAC:22696854	A06:22620672..22622850	1323	5	440	49502.8	8.73	GroupI
Brassica rapa	BraPAT30	Bra003254	PAC:22699640	A07:12209711..12211523	1431	5	476	54360.9	6.12	GroupI
Brassica rapa	BraPAT31	Bra004000	PAC:22701805	A07:16207829..16210438	1656	9	551	61808	8.94	GroupVIII
Brassica rapa	BraPAT32	Bra004380	PAC:22701125	A07:18338611..18341443	1797	9	598	65874.6	9.07	GroupVIII
Brassica rapa	BraPAT33	Bra010486	PAC:22721695	A08:14781316..14783085	1209	4	402	45799.6	8.72	GroupI
Brassica rapa	BraPAT34	Bra037407	PAC:22714660	A09:678573..679950	816	7	271	30720.2	7.63	GroupIV
Brassica rapa	BraPAT35	Bra039102	PAC:22712803	A09:1153083..1155339	1320	5	439	49283.5	7.55	GroupI
Brassica rapa	BraPAT36	Bra036103	PAC:22715679	A09:2693718..2695781	1182	10	393	44690.5	9.25	GroupVI
Brassica rapa	BraPAT37	Bra037215	PAC:22713776	A09:3887611..3891479	1644	13	547	60790	7.26	GroupIII
Brassica rapa	BraPAT38	Bra027762	PAC:22717066	A09:6397702..6402521	1209	7	402	45731.7	8.57	GroupI
Brassica rapa	BraPAT39	Bra036811	PAC:22713820	A09:25652789..25654760	1038	11	345	39466.1	8.7	GroupII
Brassica rapa	BraPAT40	Bra007283	PAC:22716173	A09:28362237..28364194	657	4	218	24746.3	6.45	GroupI
Brassica rapa	BraPAT41	Bra007284	PAC:22716621	A09:28365580..28370958	2517	9	838	96752.9	6.28	GroupI
Brassica rapa	BraPAT42	Bra007563	PAC:22715432	A09:29807465..29809168	921	7	306	34438.1	7.09	GroupIV
Brassica rapa	BraPAT43	Bra002296	PAC:22693525	A10:10428302..10432298	1728	11	575	63128.8	6.34	GroupIII
Brassica rapa	BraPAT44	Bra009471	PAC:22692953	A10:16834357..16836150	822	7	273	30608.8	9.09	GroupV
Citrus clementina	CclPAT1	clementine0.9_012389m	PAC:19253305	scaffold_1:7829321..7833310	1185	10	394	45002.4	9.22	GroupVI
Citrus clementina	CclPAT2	clementine0.9_003413m	PAC:19267051	scaffold_2:3438547..3444203	2202	9	733	78773.4	8.92	GroupVIII
Citrus clementina	CclPAT3	clementine0.9_033897m	PAC:19266624	scaffold_2:6775285..6777663	804	4	267	29823.8	8.78	GroupIV
Citrus clementina	CclPAT4	clementine0.9_016675m	PAC:19264581	scaffold_3:693554..697573	927	7	308	34471.2	7.05	GroupIV
Citrus clementina	CclPAT5	clementine0.9_018577m	PAC:19264597	scaffold_3:2756796..2759207	816	6	271	30331.6	8.92	GroupIV
Citrus clementina	CclPAT6	clementine0.9_008149m	PAC:19263443	scaffold_3:3354768..3357742	1509	9	502	57497.1	9.62	GroupVIII
Citrus clementina	CclPAT7	clementine0.9_033501m	PAC:19263089	scaffold_4:3761829..3767903	1908	13	635	69300.3	6.52	GroupIII
Citrus clementina	CclPAT8	clementine0.9_010317m	PAC:19252413	scaffold_5:223989..228880	1335	5	444	49833.3	8.76	GroupI
Citrus clementina	CclPAT9	clementine0.9_017848m	PAC:19260586	scaffold_7:603741..608130	858	7	285	32071.5	8.62	GroupV
Citrus clementina	CclPAT10	clementine0.9_017519m	PAC:19282349	scaffold_8:1747695..1751153	879	11	292	32772.7	6.51	GroupVII
Citrus clementina	CclPAT11	clementine0.9_014992m	PAC:19259387	scaffold_10:5436034..5440557	1026	4	341	38103.7	8.81	GroupVII
Citrus clementina	CclPAT12	clementine0.9_029420m	PAC:19277773	scaffold_11:3948823..3951129	744	7	247	27534.1	8.7	GroupV
Citrus clementina	CclPAT13	clementine0.9_032891m	PAC:19279146	scaffold_21:1718416..1719708	936	5	311	35379.2	9.33	GroupI
Citrus clementina	CclPAT14	clementine0.9_004627m	PAC:19270232	scaffold_22:429150..434054	1947	10	648	70088.3	8.54	GroupVIII
Citrus clementina	CclPAT15	clementine0.9_028555m	PAC:19266437	scaffold_24:630089..633254	1038	5	345	39808.2	9.18	GroupI
Citrus clementina	CclPAT16	clementine0.9_014512m	PAC:19284764	scaffold_25:3202314..3208374	1053	11	350	39925	8.87	GroupII
Citrus clementina	CclPAT17	clementine0.9_006849m	PAC:19271657	scaffold_26:2032028..2038967	1629	13	542	59796.7	6.75	GroupIII
Citrus clementina	CclPAT18	clementine0.9_011204m	PAC:19272822	scaffold_34:1566110..1572552	1269	5	422	47894.9	8.37	GroupI
Citrus clementina	CclPAT19	clementine0.9_035157m	PAC:19283221	scaffold_39:1619243..1623900	1896	9	631	69184.3	8.88	GroupVIII
Citrus clementina	CclPAT20	clementine0.9_014812m	PAC:19286876	scaffold_47:396276..400509	1035	4	344	38842.9	4.99	GroupI
Citrus clementina	CclPAT21	clementine0.9_032731m	PAC:19286875	scaffold_47:405785..408594	1221	5	406	46132.1	7.46	GroupI
Citrus clementina	CclPAT22	clementine0.9_011138m	PAC:19256447	scaffold_65:895679..899152	1275	5	424	48658.2	9.1	GroupI
Citrus clementina	CclPAT23	clementine0.9_010131m	PAC:19265897	scaffold_146:256460..260063	1350	5	449	49869.5	9.18	GroupI
Carica papaya	CpaPAT1	evm.model.supercontig_1.74	PAC:16404420	supercontig_1:1339382..1346746	2109	11	702	77642.1	9.13	GroupVIII
Carica papaya	CpaPAT2	evm.model.supercontig_4.140	PAC:16419220	supercontig_4:2697355..2699899	702	4	233	25562.9	9.12	GroupI
Carica papaya	CpaPAT3	evm.model.supercontig_8.289	PAC:16426584	supercontig_8:2083485..2090170	2022	9	673	71333.4	8.99	GroupVIII
Carica papaya	CpaPAT4	evm.model.supercontig_20.60	PAC:16413087	supercontig_20:648064..652939	816	8	271	30578.2	8.58	GroupIII
Carica papaya	CpaPAT5	evm.model.supercontig_26.156	PAC:16415090	supercontig_26:1167759..1172609	1290	9	429	46973.4	6.59	GroupVIII
Carica papaya	CpaPAT6	evm.model.supercontig_38.62	PAC:16418900	supercontig_38:1294179..1297432	765	5	254	28611	8.03	GroupI
Carica papaya	CpaPAT7	evm.model.supercontig_46.65	PAC:16420533	supercontig_46:582537..588744	1911	13	636	69421.7	6.52	GroupIII
Carica papaya	CpaPAT8	evm.model.supercontig_49.89	PAC:16421162	supercontig_49:622369..627969	1275	5	424	47983.2	8.36	GroupI
Carica papaya	CpaPAT9	evm.model.supercontig_53.115	PAC:16422176	supercontig_53:966384..967996	555	6	184	21329.2	9.19	GroupV
Carica papaya	CpaPAT10	evm.model.supercontig_57.19	PAC:16422838	supercontig_57:343661..352044	1515	9	504	57853	9.75	GroupVIII
Carica papaya	CpaPAT11	evm.model.supercontig_63.2	PAC:16424107	supercontig_63:201348..204604	810	6	269	29800.3	8.19	GroupVII
Carica papaya	CpaPAT12	evm.model.supercontig_92.58	PAC:16428629	supercontig_92:501438..506791	1374	5	457	51353.3	6.21	GroupI
Carica papaya	CpaPAT13	evm.model.supercontig_92.59	PAC:16428630	supercontig_92:508481..510610	1341	5	446	50765.6	8.35	GroupI
Carica papaya	CpaPAT14	evm.model.supercontig_244.4	PAC:16414596	supercontig_244:74018..76800	438	5	145	16670.5	6.9	GroupIV
Carica papaya	CpaPAT15	evm.model.supercontig_169.16	PAC:16410536	supercontig_169:196302..200030	855	7	284	31887.5	8.93	GroupV
Carica papaya	CpaPAT16	evm.model.supercontig_141.16	PAC:16408918	supercontig_141:859132..880663	933	7	310	34497.4	8.44	GroupIV
Chlamydomonas reinhardtii	CrePAT1	Cre01.g007200.t1.1	PAC:19864996	chromosome_1:1243903..1249470	1884	8	627	65974.1	5.84	GroupI
Chlamydomonas reinhardtii	CrePAT2	Cre01.g035200.t1.1	PAC:19865189	chromosome_1:4910587..4912715	1293	3	430	43603.9	9.16	GroupVII
Chlamydomonas reinhardtii	CrePAT3	Cre07.g327700.t1.2	PAC:19859392	chromosome_7:1959733..1966074	3075	13	1024	107236	8.32	GroupVII
Chlamydomonas reinhardtii	CrePAT4	Cre02.g090100.t1.1	PAC:19868626	chromosome_2:2120598..2124533	1356	8	451	49124.8	9.31	GroupVI
Chlamydomonas reinhardtii	CrePAT5	Cre06.g277000.t1.1	PAC:19863769	chromosome_6:3253541..3257130	981	8	326	36066.2	8.46	GroupV
Chlamydomonas reinhardtii	CrePAT6	Cre03.g182400.t1.2	PAC:19871938	chromosome_3:4167475..4170459	1308	7	435	46707.2	8.78	GroupVII
Chlamydomonas reinhardtii	CrePAT7	Cre10.g429600.t1.1	PAC:19872584	chromosome_10:1577340..1580505	1893	5	630	62645	9.18	GroupVIII
Chlamydomonas reinhardtii	CrePAT8	Cre16.g693800.t1.2	PAC:19861503	chromosome_16:6243734..6247225	1857	6	618	61512.9	8.49	GroupVII
Chlamydomonas reinhardtii	CrePAT9	Cre12.g542550.t1.2	PAC:19874535	chromosome_12:6981856..6987077	1926	9	641	63717.5	7.32	GroupVII
Capsella rubella	CruPAT1	Carubv10020019m	PAC:20905608	scaffold_2:9503211..9506961	1791	9	596	65706.8	9.02	GroupVIII
Capsella rubella	CruPAT2	Carubv10013843m	PAC:20899962	scaffold_3:1392409..1394979	1227	10	408	45951.9	9.17	GroupVI
Capsella rubella	CruPAT3	Carubv10015965m	PAC:20899124	scaffold_3:2897415..2899302	864	7	287	32292.7	8.62	GroupV
Capsella rubella	CruPAT4	Carubv10014099m	PAC:20898464	scaffold_3:6534907..6538211	1041	4	346	37716	8.69	GroupVII
Capsella rubella	CruPAT5	Carubv10012962m	PAC:20898062	scaffold_3:8069991..8077299	2586	11	861	95829.3	9.13	GroupVIII
Capsella rubella	CruPAT6	Carubv10013561m	PAC:20899558	scaffold_3:11769639..11775157	1461	12	486	53783.6	7.9	GroupIII
Capsella rubella	CruPAT7	Carubv10024887m	PAC:20903664	scaffold_4:9140249..9143062	1716	10	571	62572	7.23	GroupVIII
Capsella rubella	CruPAT8	Carubv10025425m	PAC:20903677	scaffold_4:12254783..12256499	1242	5	413	47124.5	8.38	GroupI
Capsella rubella	CruPAT9	Carubv10017257m	PAC:20885835	scaffold_5:2062379..2065180	1335	5	444	49766.1	8.73	GroupI
Capsella rubella	CruPAT10	Carubv10017146m	PAC:20887860	scaffold_5:8102153..8105267	1431	5	476	53794.5	7.92	GroupI
Capsella rubella	CruPAT11	Carubv10017579m	PAC:20888111	scaffold_5:9181816..9185423	1026	11	341	39377.2	8.77	GroupII
Capsella rubella	CruPAT12	Carubv10017626m	PAC:20886722	scaffold_5:11315635..11317893	990	5	329	37583	8.39	GroupI
Capsella rubella	CruPAT13	Carubv10017151m	PAC:20888640	scaffold_5:11320056..11322959	1428	5	475	54475	5.79	GroupI
Capsella rubella	CruPAT14	Carubv10017708m	PAC:20888335	scaffold_5:12762585..12765018	924	7	307	34555.3	7.06	GroupIV
Capsella rubella	CruPAT15	Carubv10002671m	PAC:20910784	scaffold_6:1168596..1170553	819	7	272	30578.7	8.94	GroupV
Capsella rubella	CruPAT16	Carubv10003828m	PAC:20911168	scaffold_6:1477582..1479240	1245	5	414	47637.9	8.68	GroupI
Capsella rubella	CruPAT17	Carubv10000476m	PAC:20907695	scaffold_6:6907831..6913111	1866	13	621	68388.9	6.34	GroupIII
Capsella rubella	CruPAT18	Carubv10000764m	PAC:20908764	scaffold_6:15924765..15927456	1527	9	508	57876.5	9.67	GroupVIII
Capsella rubella	CruPAT19	Carubv10001614m	PAC:20910222	scaffold_6:16108691..16110676	879	7	292	33076.9	8.49	GroupIV
Capsella rubella	CruPAT20	Carubv10004950m	PAC:20896738	scaffold_7:6102763..6105746	1224	5	407	46331	8.45	GroupI
Capsella rubella	CruPAT21	Carubv10004463m	PAC:20894267	scaffold_7:6970504..6977030	1728	11	575	65109.8	6.79	GroupIV
Capsella rubella	CruPAT22	Carubv10004251m	PAC:20896762	scaffold_7:10266693..10271015	2151	9	716	78475.1	8.82	GroupVIII
Capsella rubella	CruPAT23	Carubv10004938m	PAC:20894578	scaffold_7:15722445..15724948	1236	5	411	46508.5	7.49	GroupI
Capsella rubella	CruPAT24	Carubv10027904m	PAC:20913202	scaffold_8:6269359..6271311	1302	5	433	49594.9	7.87	GroupI
Cucumis sativus	CsaPAT1	Cucsa.041810.1	PAC:16952837	scaffold00540:355616..361263	1182	10	393	44689	9.17	GroupVI
Cucumis sativus	CsaPAT2	Cucsa.044070.1	PAC:16953149	scaffold00542:610415..614918	1047	11	348	40648.8	8.97	GroupII
Cucumis sativus	CsaPAT3	Cucsa.053920.1	PAC:16954352	scaffold00582:72724..76741	1356	5	451	50298.8	8.39	GroupI
Cucumis sativus	CsaPAT4	Cucsa.059070.1	PAC:16954771	scaffold00614:1164048..1167490	1206	5	401	45859.1	7.07	GroupI
Cucumis sativus	CsaPAT5	Cucsa.076240.1	PAC:16955833	scaffold00789:653306..657685	1536	9	511	58085.8	9.56	GroupVIII
Cucumis sativus	CsaPAT6	Cucsa.132540.1	PAC:16962574	scaffold01037:457103..464163	1902	13	633	69348.3	6.39	GroupIII
Cucumis sativus	CsaPAT7	Cucsa.137520.1	PAC:16963212	scaffold01053:293558..297227	867	7	288	32661.3	8.86	GroupV
Cucumis sativus	CsaPAT8	Cucsa.172420.1	PAC:16966584	scaffold01196:269588..273921	957	11	318	36360.7	8.62	GroupVII
Cucumis sativus	CsaPAT9	Cucsa.175550.1	PAC:16966770	scaffold01225:198784..201627	852	7	283	31909.4	8.76	GroupV
Cucumis sativus	CsaPAT10	Cucsa.180070.1	PAC:16967279	scaffold01233:415403..421172	2214	9	737	79384.1	8.87	GroupVIII
Cucumis sativus	CsaPAT11	Cucsa.192420.1	PAC:16967978	scaffold01333:278272..282347	1101	4	366	41041.1	8.78	GroupVII
Cucumis sativus	CsaPAT12	Cucsa.218600.1	PAC:16969697	scaffold01658:632275..641227	1254	11	417	45976.6	7.58	GroupIII
Cucumis sativus	CsaPAT13	Cucsa.257630.1	PAC:16972737	scaffold02229:4852015..4855472	927	7	308	34826.8	7.11	GroupIV
Cucumis sativus	CsaPAT14	Cucsa.259590.1	PAC:16973036	scaffold02229:6021430..6027377	924	7	307	34476.7	8.29	GroupIV
Cucumis sativus	CsaPAT15	Cucsa.284740.1	PAC:16974738	scaffold02653:1376379..1381437	1899	10	632	69404.3	9	GroupVIII
Cucumis sativus	CsaPAT16	Cucsa.302300.1	PAC:16975738	scaffold02951:459882..463099	936	7	311	35124.1	8.3	GroupIV
Cucumis sativus	CsaPAT17	Cucsa.337430.1	PAC:16978602	scaffold03356:507042..513551	1308	5	435	49789.3	6.04	GroupI
Cucumis sativus	CsaPAT18	Cucsa.363840.1	PAC:16981156	scaffold03611:1429257..1439007	1287	5	428	48200.3	8.61	GroupI
Cucumis sativus	CsaPAT19	Cucsa.365840.1	PAC:16981470	scaffold03611:3723452..3730094	1278	5	425	48094.2	8.63	GroupI
Citrus sinensis	CsiPAT1	orange1.1g021813m	PAC:18136142	scaffold00001:1197990..1202031	927	7	308	34471.2	7.05	GroupIV
Citrus sinensis	CsiPAT2	orange1.1g022535m	PAC:18136143	scaffold00001:1198909..1202031	891	6	296	32846.7	8.22	GroupIV
Citrus sinensis	CsiPAT3	orange1.1g021385m	PAC:18136473	scaffold00001:3243190..3245808	945	8	314	35591.7	9.39	GroupIV
Citrus sinensis	CsiPAT4	orange1.1g008418m	PAC:18136126	scaffold00001:3813228..3818485	1704	12	567	65074.7	9.6	GroupVIII
Citrus sinensis	CsiPAT5	orange1.1g014261m	PAC:18092195	scaffold00002:930225..936533	1290	5	429	48747.9	8.51	GroupI
Citrus sinensis	CsiPAT6	orange1.1g040827m	PAC:18091461	scaffold00002:4741141..4744269	1503	7	500	54655.7	9.51	GroupVIII
Citrus sinensis	CsiPAT7	orange1.1g006702m	PAC:18126009	scaffold00013:200138..206790	1908	13	635	69332.3	6.52	GroupIII
Citrus sinensis	CsiPAT8	orange1.1g027020m	PAC:18097287	scaffold00014:382577..386134	693	8	230	25234.8	7.48	GroupVII
Citrus sinensis	CsiPAT9	orange1.1g018884m	PAC:18098899	scaffold00017:1343079..1349752	1053	11	350	39852.9	8.79	GroupII
Citrus sinensis	CsiPAT10	orange1.1g009183m	PAC:18099624	scaffold00023:158331..165324	1629	13	542	59798.7	6.44	GroupIII
Citrus sinensis	CsiPAT11	orange1.1g013191m	PAC:18117224	scaffold00035:542024..545527	1350	5	449	49873.4	9.18	GroupI
Citrus sinensis	CsiPAT12	orange1.1g017054m	PAC:18117225	scaffold00035:542576..545527	1140	4	379	42351.6	9.04	GroupI
Citrus sinensis	CsiPAT13	orange1.1g004755m	PAC:18107030	scaffold00036:816914..822638	2202	9	733	78773.4	8.92	GroupVIII
Citrus sinensis	CsiPAT14	orange1.1g013443m	PAC:18117603	scaffold00038:172321..177237	1335	5	444	49851.3	8.76	GroupI
Citrus sinensis	CsiPAT15	orange1.1g021223m	PAC:18120480	scaffold00040:838212..842419	954	7	317	35465.3	6.15	GroupIV
Citrus sinensis	CsiPAT16	orange1.1g025379m	PAC:18120483	scaffold00040:838875..842446	765	6	254	28782.4	5.48	GroupIV
Citrus sinensis	CsiPAT17	orange1.1g018132m	PAC:18123254	scaffold00091:274332..279276	1086	3	361	40805.1	4.82	GroupI
Citrus sinensis	CsiPAT18	orange1.1g019856m	PAC:18123262	scaffold00091:284244..286513	1011	4	336	38499.2	5.81	GroupI
Citrus sinensis	CsiPAT19	orange1.1g018898m	PAC:18096176	scaffold00094:450365..453701	1053	5	350	40207.5	8.99	GroupI
Citrus sinensis	CsiPAT20	orange1.1g021039m	PAC:18119402	scaffold00121:121478..122961	960	4	319	36132.6	9.05	GroupI
Citrus sinensis	CsiPAT21	orange1.1g019492m	PAC:18115918	scaffold00151:62369..66667	1026	4	341	37992.5	8.71	GroupVII
Citrus sinensis	CsiPAT22	orange1.1g024587m	PAC:18115919	scaffold00151:62875..66667	801	3	266	29270.4	8.64	GroupVII
Citrus sinensis	CsiPAT23	orange1.1g023322m	PAC:18115268	scaffold00189:279534..283949	858	7	285	31997.4	8.63	GroupV
Citrus sinensis	CsiPAT24	orange1.1g023733m	PAC:18096225	scaffold00259:124593..127905	840	7	279	31298.8	8.84	GroupV
Citrus sinensis	CsiPAT25	orange1.1g016042m	PAC:18113640	scaffold00269:112191..115930	1194	10	397	45328.8	9.35	GroupVI
Eucalyptus grandis	EgrPAT1	Eucgr.A00906.1	PAC:23562619	scaffold_1:14470704..14478646	2226	9	741	79999.9	8.24	GroupVIII
Eucalyptus grandis	EgrPAT2	Eucgr.A01002.1	PAC:23562724	scaffold_1:15644299..15647563	1530	9	509	57399	9.81	GroupVIII
Eucalyptus grandis	EgrPAT3	Eucgr.A01284.1	PAC:23563054	scaffold_1:20784343..20785875	606	5	201	22784	8.55	GroupV
Eucalyptus grandis	EgrPAT4	Eucgr.B02032.1	PAC:23567142	scaffold_2:37983523..37989678	1191	10	396	44947.6	9.2	GroupVI
Eucalyptus grandis	EgrPAT5	Eucgr.B02377.1	PAC:23567505	scaffold_2:44733988..44738696	936	11	311	34666.4	7.96	GroupVII
Eucalyptus grandis	EgrPAT6	Eucgr.B03567.1	PAC:23568926	scaffold_2:60257843..60260303	1284	5	427	48371.7	8.07	GroupI
Eucalyptus grandis	EgrPAT7	Eucgr.C00485.1	PAC:23570001	scaffold_3:8383134..8388776	1650	13	549	60631	6.04	GroupIII
Eucalyptus grandis	EgrPAT8	Eucgr.C04398.1	PAC:23573764	scaffold_3:79846286..79856394	2187	13	728	78704.4	7.39	GroupIII
Eucalyptus grandis	EgrPAT9	Eucgr.D02456.1	PAC:23576363	scaffold_4:38899380..38903615	927	7	308	34393.1	6.78	GroupIV
Eucalyptus grandis	EgrPAT10	Eucgr.E00018.1	PAC:23576643	scaffold_5:236436..241672	924	7	307	34552.6	8.25	GroupIV
Eucalyptus grandis	EgrPAT11	Eucgr.F03582.1	PAC:23584708	scaffold_6:44259752..44265454	1923	10	640	69856.6	8.36	GroupVIII
Eucalyptus grandis	EgrPAT12	Eucgr.F04202.1	PAC:23585461	scaffold_6:50247639..50255057	1275	5	424	48075.1	7.94	GroupI
Eucalyptus grandis	EgrPAT13	Eucgr.G02567.1	PAC:23588218	scaffold_7:44110912..44113470	1029	3	342	38438	9.16	GroupVII
Eucalyptus grandis	EgrPAT14	Eucgr.G02859.1	PAC:23588613	scaffold_7:46886781..46890568	843	7	280	32314.6	8.94	GroupV
Eucalyptus grandis	EgrPAT15	Eucgr.I01621.1	PAC:23596261	scaffold_9:26178673..26183179	1326	5	441	49546.9	8.69	GroupI
Eucalyptus grandis	EgrPAT16	Eucgr.I02283.1	PAC:23597000	scaffold_9:33376526..33382319	1047	11	348	39783.6	8.46	GroupII
Eucalyptus grandis	EgrPAT17	Eucgr.I02519.1	PAC:23597305	scaffold_9:36242565..36249932	1644	13	547	59482.4	6.46	GroupIII
Eucalyptus grandis	EgrPAT18	Eucgr.J02517.1	PAC:23600652	scaffold_10:31106695..31119760	1071	11	356	40881.8	8.42	GroupII
Eucalyptus grandis	EgrPAT19	Eucgr.K01692.1	PAC:23603209	scaffold_11:20476886..20479406	1254	5	417	47039.5	8.11	GroupI
Eucalyptus grandis	EgrPAT20	Eucgr.K01693.1	PAC:23603210	scaffold_11:20483417..20488489	1296	5	431	48467.3	5.24	GroupI
Eucalyptus grandis	EgrPAT21	Eucgr.K02669.1	PAC:23604281	scaffold_11:34589748..34594291	1311	5	436	48876.3	7.64	GroupI
Glycine max	GmPAT1	Glyma01g06450.1	PAC:16243603	Gm01:6697587..6703879	1845	10	614	67264.2	9.03	GroupVIII
Glycine max	GmPAT2	Glyma01g24430.1	PAC:16244368	Gm01:31720202..31726712	885	7	294	32456.9	9.1	GroupV
Glycine max	GmPAT3	Glyma01g34270.1	PAC:16245124	Gm01:46573606..46583450	918	7	305	34160	8	GroupIV
Glycine max	GmPAT4	Glyma02g01040.1	PAC:16246559	Gm02:783549..785170	945	8	314	35737.3	9.24	GroupVIII
Glycine max	GmPAT5	Glyma02g07190.1	PAC:16247267	Gm02:5726858..5732809	1287	6	428	48019.6	8.65	GroupI
Glycine max	GmPAT6	Glyma02g08790.1	PAC:16247442	Gm02:6808537..6815042	1296	5	431	49076.2	8.5	GroupI
Glycine max	GmPAT7	Glyma02g12460.1	PAC:16247847	Gm02:10726360..10732301	1962	11	653	71888.6	9.01	GroupVIII
Glycine max	GmPAT8	Glyma03g02930.1	PAC:16250936	Gm03:2745056..2749366	918	7	305	34098.8	8.03	GroupIV
Glycine max	GmPAT9	Glyma03g12460.1	PAC:16251640	Gm03:15618873..15624796	882	7	293	32530	9.01	GroupV
Glycine max	GmPAT10	Glyma03g27410.1	PAC:16252499	Gm03:35111036..35116701	1344	5	447	50898.9	6.39	GroupI
Glycine max	GmPAT11	Glyma03g27420.1	PAC:16252500	Gm03:35143976..35146231	900	4	299	34284.9	7.17	GroupI
Glycine max	GmPAT12	Glyma03g40200.1	PAC:16253984	Gm03:46004772..46008804	1182	10	393	44765.4	8.67	GroupVI
Glycine max	GmPAT13	Glyma03g42100.1	PAC:16254216	Gm03:47393468..47402295	948	5	315	35836.4	9.22	GroupIV
Glycine max	GmPAT14	Glyma04g01720.1	PAC:16254504	Gm04:1143328..1149630	1932	10	643	70276.7	8.63	GroupVIII
Glycine max	GmPAT15	Glyma05g38360.1	PAC:16261143	Gm05:41741990..41746100	1305	5	434	49432.5	7.15	GroupI
Glycine max	GmPAT16	Glyma06g01810.1	PAC:16261380	Gm06:1141875..1147794	1983	12	660	72427.3	8.57	GroupVIII
Glycine max	GmPAT17	Glyma07g30380.1	PAC:16268266	Gm07:35390201..35400953	1626	13	541	59591.7	7.01	GroupIII
Glycine max	GmPAT18	Glyma07g35420.1	PAC:16268812	Gm07:40591029..40597341	1875	9	624	68222.3	9.14	GroupVIII
Glycine max	GmPAT19	Glyma08g01290.1	PAC:16269548	Gm08:758892..762470	1311	5	436	49425.6	8.32	GroupI
Glycine max	GmPAT20	Glyma08g06860.1	PAC:16270232	Gm08:4911351..4920867	1629	13	542	59677.9	7.04	GroupIII
Glycine max	GmPAT21	Glyma09g40600.1	PAC:16277887	Gm09:45488815..45493960	927	7	308	34823.7	7.97	GroupIV
Glycine max	GmPAT22	Glyma09g41790.1	PAC:16278023	Gm09:46464972..46471884	876	3	291	32928.6	9.49	GroupVII
Glycine max	GmPAT23	Glyma10g27850.1	PAC:16280142	Gm10:36658802..36661669	1539	8	512	58544.3	9.45	GroupVIII
Glycine max	GmPAT24	Glyma10g35270.1	PAC:16281025	Gm10:43491445..43495821	825	7	274	31446.2	9.25	GroupV
Glycine max	GmPAT25	Glyma10g36730.1	PAC:16281214	Gm10:44816084..44820723	1281	5	426	48209.3	8.56	GroupI
Glycine max	GmPAT26	Glyma11g08760.1	PAC:16283172	Gm11:6193682..6199442	1029	11	342	39584.4	8.6	GroupII
Glycine max	GmPAT27	Glyma11g10180.1	PAC:16283339	Gm11:7289739..7297452	2214	9	737	80211.1	8.51	GroupVIII
Glycine max	GmPAT28	Glyma12g02500.1	PAC:16286125	Gm12:1602302..1610480	2223	9	740	80478.4	8.58	GroupVIII
Glycine max	GmPAT29	Glyma13g23230.1	PAC:16291272	Gm13:26667857..26675401	2031	14	676	73971.7	7.83	GroupIII
Glycine max	GmPAT30	Glyma16g05670.1	PAC:16301603	Gm16:5016610..5022006	1308	5	435	48714.3	8.77	GroupI
Glycine max	GmPAT31	Glyma16g26140.1	PAC:16302932	Gm16:30313314..30321430	1377	7	458	51125.2	8.72	GroupI
Glycine max	GmPAT32	Glyma16g27910.1	PAC:16303136	Gm16:31859029..31869607	1296	5	431	48891.1	8.49	GroupI
Glycine max	GmPAT33	Glyma17g11600.1	PAC:16305232	Gm17:8712947..8720968	1905	13	634	69578.6	6.43	GroupIII
Glycine max	GmPAT34	Glyma18g45240.1	PAC:16310511	Gm18:55000881..55005458	711	6	236	26922	6.16	GroupIV
Glycine max	GmPAT35	Glyma19g27160.1	PAC:16312948	Gm19:34362320..34366561	1230	5	409	46082.4	8.68	GroupI
Glycine max	GmPAT36	Glyma19g30360.1	PAC:16313285	Gm19:37961979..37968819	1368	5	455	51474.8	6.43	GroupI
Glycine max	GmPAT37	Glyma19g30380.1	PAC:16313287	Gm19:37982774..37991740	1041	4	346	39637	7.64	GroupI
Glycine max	GmPAT38	Glyma19g42780.1	PAC:16314724	Gm19:48647204..48651568	1182	10	393	44899.5	8.7	GroupVI
Glycine max	GmPAT39	Glyma20g00710.1	PAC:16315079	Gm20:439710..446879	822	3	273	30659	9.24	GroupVII
Glycine max	GmPAT40	Glyma20g03770.1	PAC:16315408	Gm20:3665274..3670300	1770	9	589	64068.7	8.78	GroupVIII
Glycine max	GmPAT41	Glyma20g30860.1	PAC:16317427	Gm20:39539387..39542072	1239	4	412	46550.3	8.16	GroupI
Glycine max	GmPAT42	Glyma20g32280.1	PAC:16317594	Gm20:40882228..40886820	810	7	269	30858.2	9.17	GroupV
Linum usitatissimum	LusPAT1	Lus10024377	PAC:23174928	scaffold16:582176..584602	858	7	285	31981.5	9.04	GroupV
Linum usitatissimum	LusPAT2	Lus10036798	PAC:23171283	scaffold31:673325..676251	1830	9	609	66782.5	8.8	GroupVIII
Linum usitatissimum	LusPAT3	Lus10038990	PAC:23150640	scaffold34:1157783..1160609	1239	5	412	47189.6	7.07	GroupI
Linum usitatissimum	LusPAT4	Lus10039043	PAC:23150534	scaffold34:1375734..1379185	2187	9	728	77942.4	8.56	GroupVIII
Linum usitatissimum	LusPAT5	Lus10038701	PAC:23143048	scaffold37:1768818..1770774	834	7	277	31293.6	8.96	GroupV
Linum usitatissimum	LusPAT6	Lus10022451	PAC:23171752	scaffold38:595249..597416	1437	5	478	54020.1	6.74	GroupI
Linum usitatissimum	LusPAT7	Lus10032009	PAC:23161278	scaffold42:509068..512073	1326	5	441	48965.2	8.43	GroupI
Linum usitatissimum	LusPAT8	Lus10035177	PAC:23162427	scaffold43:961903..964831	1326	5	441	49052.3	8.43	GroupI
Linum usitatissimum	LusPAT9	Lus10012455	PAC:23145787	scaffold149:278245..282795	1671	13	556	61194.9	7.29	GroupIII
Linum usitatissimum	LusPAT10	Lus10035395	PAC:23170633	scaffold151:680342..684820	2037	8	678	76107.4	8.73	GroupI
Linum usitatissimum	LusPAT11	Lus10040833	PAC:23157838	scaffold156:1718679..1720753	981	11	326	37340.9	7.49	GroupVII
Linum usitatissimum	LusPAT12	Lus10016036	PAC:23154371	scaffold172:369483..373058	1872	10	623	67696.3	8.51	GroupVIII
Linum usitatissimum	LusPAT13	Lus10015872	PAC:23163287	scaffold175:341434..344342	762	5	253	29100.6	6.4	GroupIV
Linum usitatissimum	LusPAT14	Lus10013426	PAC:23155095	scaffold230:145963..147974	1038	3	345	38578.1	9.15	GroupVII
Linum usitatissimum	LusPAT15	Lus10041837	PAC:23146635	scaffold272:1998473..2001375	1044	11	347	39688.4	8.65	GroupII
Linum usitatissimum	LusPAT16	Lus10016564	PAC:23144853	scaffold279:548728..551093	1110	7	369	42505.8	9.52	GroupVII
Linum usitatissimum	LusPAT17	Lus10040971	PAC:23179619	scaffold280:381331..383321	1140	4	379	42824.8	9.25	GroupVII
Linum usitatissimum	LusPAT18	Lus10032199	PAC:23168693	scaffold291:49176..51340	954	7	317	35537.4	6.7	GroupIV
Linum usitatissimum	LusPAT19	Lus10025157	PAC:23167824	scaffold305:569921..572423	1662	7	553	60659.9	9.12	GroupVIII
Linum usitatissimum	LusPAT20	Lus10028687	PAC:23164468	scaffold346:834907..836967	1479	5	492	55376.5	6.51	GroupI
Linum usitatissimum	LusPAT21	Lus10028737	PAC:23164541	scaffold346:1139234..1141713	1320	5	439	49308.2	7.9	GroupI
Linum usitatissimum	LusPAT22	Lus10024561	PAC:23161613	scaffold349:47646..49840	954	7	317	35584.5	6.7	GroupIV
Linum usitatissimum	LusPAT23	Lus10028384	PAC:23165995	scaffold413:417281..420295	1044	11	347	39610.3	8.72	GroupII
Linum usitatissimum	LusPAT24	Lus10037133	PAC:23152483	scaffold462:339165..341757	1506	9	501	55495.2	9.16	GroupVIII
Linum usitatissimum	LusPAT25	Lus10027274	PAC:23145407	scaffold472:581954..584107	1221	5	406	46214.5	7.49	GroupI
Linum usitatissimum	LusPAT26	Lus10027339	PAC:23145567	scaffold472:826480..829943	2205	9	734	78450.8	8.05	GroupVIII
Linum usitatissimum	LusPAT27	Lus10038029	PAC:23163909	scaffold475:934678..937160	1554	8	517	59239.8	9.38	GroupVIII
Linum usitatissimum	LusPAT28	Lus10038108	PAC:23163641	scaffold475:1612826..1616778	1629	12	542	59592.2	8.33	GroupIII
Linum usitatissimum	LusPAT29	Lus10026632	PAC:23164227	scaffold617:752590..754717	1527	8	508	56401.8	8.74	GroupVIII
Linum usitatissimum	LusPAT30	Lus10033527	PAC:23143252	scaffold701:414744..417821	1074	5	357	40800.7	9.14	GroupI
Linum usitatissimum	LusPAT31	Lus10004149	PAC:23157537	scaffold709:186300..188650	1254	9	417	47520.2	8.04	GroupVI
Linum usitatissimum	LusPAT32	Lus10020844	PAC:23177895	scaffold711:177960..180795	1164	4	387	44261.6	8.98	GroupI
Linum usitatissimum	LusPAT33	Lus10008037	PAC:23144291	scaffold896:88203..92514	1842	13	613	66783.7	6.39	GroupIII
Linum usitatissimum	LusPAT34	Lus10016754	PAC:23149133	scaffold903:365923..368066	1431	5	476	53743.9	6.94	GroupI
Linum usitatissimum	LusPAT35	Lus10010447	PAC:23154110	scaffold910:161097..168293	2169	13	722	80567.6	6.04	GroupI
Linum usitatissimum	LusPAT36	Lus10030426	PAC:23140707	scaffold917:74391..76545	1545	8	514	57076.2	8.88	GroupVIII
Linum usitatissimum	LusPAT37	Lus10012096	PAC:23155007	scaffold1186:7581..9475	1356	4	451	51234.4	6.79	GroupI
Linum usitatissimum	LusPAT38	Lus10002694	PAC:23159059	scaffold1347:122988..125405	1077	7	358	40020.2	9.49	GroupIV
Linum usitatissimum	LusPAT39	Lus10009971	PAC:23176656	scaffold1630:46360..48632	1431	7	476	53648.8	9.04	GroupVIII
Malus domestica	MdoPAT1	MDP0000135587	PAC:22632159	MDC000404.438:5249..10397	1146	12	381	42360.8	9.34	GroupIII
Malus domestica	MdoPAT2	MDP0000265706	PAC:22656702	MDC001533.397:31059..35571	1941	10	646	70690.1	9.12	GroupVIII
Malus domestica	MdoPAT3	MDP0000235992	PAC:22680689	MDC001708.262:4176..9904	996	5	331	37962.4	7.03	GroupI
Malus domestica	MdoPAT4	MDP0000135639	PAC:22664013	MDC001708.398:11780..15167	1374	7	457	51282	6.5	GroupI
Malus domestica	MdoPAT5	MDP0000159735	PAC:22673364	MDC002519.240:8875..19907	2226	18	741	82855.8	8.44	GroupIII
Malus domestica	MdoPAT6	MDP0000263577	PAC:22620275	MDC002619.349:22364..31266	3075	15	1024	123085	8.83	GroupI
Malus domestica	MdoPAT7	MDP0000273706	PAC:22642686	MDC003849.108:977..1900	711	4	236	26558.5	6.23	GroupI
Malus domestica	MdoPAT8	MDP0000170519	PAC:22628042	MDC005457.238:2993..7550	1935	13	644	70901.4	6.26	GroupIII
Malus domestica	MdoPAT9	MDP0000122199	PAC:22644029	MDC005457.364:603..5164	1935	13	644	70861.2	6.26	GroupIII
Malus domestica	MdoPAT10	MDP0000136794	PAC:22641975	MDC005666.525:7895..13769	1554	11	517	57762.9	9.22	GroupIV
Malus domestica	MdoPAT11	MDP0000276670	PAC:22681021	MDC005732.402:10206..13497	834	9	277	31351.3	6.15	GroupII
Malus domestica	MdoPAT12	MDP0000237937	PAC:22649528	MDC005763.361:7834..11616	729	9	242	27327.7	8.63	GroupVII
Malus domestica	MdoPAT13	MDP0000136840	PAC:22642253	MDC006080.238:875..3841	969	9	322	36975.9	8.3	GroupV
Malus domestica	MdoPAT14	MDP0000122632	PAC:22622593	MDC006080.247:1874..3383	582	6	193	21707.4	7.67	GroupV
Malus domestica	MdoPAT15	MDP0000175212	PAC:22651902	MDC006080.383:14587..22826	2793	14	930	103521	9.09	GroupV
Malus domestica	MdoPAT16	MDP0000257271	PAC:22625505	MDC006114.336:20915..23535	1359	5	452	50568.1	8.98	GroupI
Malus domestica	MdoPAT17	MDP0000278274	PAC:22668769	MDC006639.149:30973..38632	1869	8	622	69368.1	8.69	GroupVII
Malus domestica	MdoPAT18	MDP0000136189	PAC:22621074	MDC008244.353:5310..11601	1659	7	552	62542.9	5.96	GroupI
Malus domestica	MdoPAT19	MDP0000836370	PAC:22662521	MDC008455.377:26519..27190	375	2	124	13631.5	6.93	GroupI
Malus domestica	MdoPAT20	MDP0000871812	PAC:22640085	MDC008609.456:8095..13552	2301	9	766	82739.1	8.53	GroupVIII
Malus domestica	MdoPAT21	MDP0000258490	PAC:22674183	MDC008637.243:5828..13968	1476	6	491	56075.3	6.61	GroupI
Malus domestica	MdoPAT22	MDP0000049282	PAC:22629100	MDC009391.247:33280..37530	921	7	306	34692.5	7.08	GroupIV
Malus domestica	MdoPAT23	MDP0000239791	PAC:22630886	MDC009483.39:5384..10039	993	10	330	37611.2	9.03	GroupII
Malus domestica	MdoPAT24	MDP0000240142	PAC:22634789	MDC010190.184:1842..12718	3075	26	1024	126751	6.01	GroupIII
Malus domestica	MdoPAT25	MDP0000202548	PAC:22647717	MDC011656.190:31703..36151	2166	9	721	81411.7	9.67	GroupI
Malus domestica	MdoPAT26	MDP0000126821	PAC:22676187	MDC012139.217:2804..5157	1398	5	465	52089.6	8.71	GroupI
Malus domestica	MdoPAT27	MDP0000761511	PAC:22627155	MDC013017.93:29218..31589	1554	9	517	58742.9	9.82	GroupVIII
Malus domestica	MdoPAT28	MDP0000294807	PAC:22672307	MDC014102.68:3358..7047	1698	8	565	63344.6	8.54	GroupI
Malus domestica	MdoPAT29	MDP0000056491	PAC:22674076	MDC014207.192:49775..52892	903	7	300	34368.4	7.54	GroupIV
Malus domestica	MdoPAT30	MDP0000251588	PAC:22621191	MDC016339.124:17749..20389	633	7	210	23404.4	9.13	GroupII
Malus domestica	MdoPAT31	MDP0000261545	PAC:22645669	MDC017243.173:7213..13310	2646	8	881	97513.2	6.51	GroupVII
Malus domestica	MdoPAT32	MDP0000311556	PAC:22674354	MDC019787.50:7625..12920	2082	9	693	76142.6	8.99	GroupVIII
Malus domestica	MdoPAT33	MDP0000309097	PAC:22637373	MDC020828.57:10567..22089	2709	11	902	98032.2	8.87	GroupVIII
Malus domestica	MdoPAT34	MDP0000261721	PAC:22663538	MDC022206.380:2712..16511	3075	14	1024	164952	9	GroupI
Mimulus guttatus	MguPAT1	mgv1a004544m	PAC:17681348	scaffold_1:4839890..4843471	1569	10	522	59602.2	9.28	GroupVIII
Mimulus guttatus	MguPAT2	mgv1a010186m	PAC:17673036	scaffold_2:1882825..1885986	963	11	320	35996.1	8.28	GroupVII
Mimulus guttatus	MguPAT3	mgv1a009374m	PAC:17692594	scaffold_3:1204883..1211051	1038	11	345	39595.1	8.7	GroupII
Mimulus guttatus	MguPAT4	mgv1a009298m	PAC:17671455	scaffold_3:3820127..3822699	1047	5	348	39242.7	8.96	GroupI
Mimulus guttatus	MguPAT5	mgv1a002167m	PAC:17673139	scaffold_12:1291300..1298514	2124	9	707	76566.4	7.82	GroupVIII
Mimulus guttatus	MguPAT6	mgv1a025031m	PAC:17684775	scaffold_13:1217974..1220468	849	7	282	31840.1	8.28	GroupV
Mimulus guttatus	MguPAT7	mgv1a011747m	PAC:17678521	scaffold_16:2444840..2447047	822	7	273	30999.2	9.41	GroupV
Mimulus guttatus	MguPAT8	mgv1a010611m	PAC:17683445	scaffold_27:2023167..2026296	927	7	308	34737.8	7.99	GroupIV
Mimulus guttatus	MguPAT9	mgv1a003797m	PAC:17677179	scaffold_37:835411..838734	1695	10	564	61916.5	9.09	GroupVIII
Mimulus guttatus	MguPAT10	mgv1a007878m	PAC:17689089	scaffold_39:541309..545086	1182	10	393	45133.6	9.02	GroupVI
Mimulus guttatus	MguPAT11	mgv1a007309m	PAC:17693872	scaffold_47:842503..844898	1239	5	412	47132.4	8.42	GroupI
Mimulus guttatus	MguPAT12	mgv1a008966m	PAC:17693936	scaffold_60:814268..817522	1077	4	358	39310.6	8.75	GroupVII
Mimulus guttatus	MguPAT13	mgv1a022060m	PAC:17679143	scaffold_75:761446..763492	1029	5	342	39217.2	8.67	GroupI
Mimulus guttatus	MguPAT14	mgv1a022244m	PAC:17678811	scaffold_75:764891..766547	1119	5	372	43073.6	6.75	GroupI
Mimulus guttatus	MguPAT15	mgv1a004168m	PAC:17677426	scaffold_89:71510..78402	1629	13	542	59440.2	6.42	GroupIII
Mimulus guttatus	MguPAT16	mgv1a007166m	PAC:17675065	scaffold_98:557235..562169	1254	5	417	47437.2	6.93	GroupI
Mimulus guttatus	MguPAT17	mgv1a013406m	PAC:17696546	scaffold_120:68110..70804	669	3	222	25715.5	9.03	GroupI
Mimulus guttatus	MguPAT18	mgv1a023892m	PAC:17690212	scaffold_137:33764..37550	1824	10	607	65669	8.18	GroupVIII
Mimulus guttatus	MguPAT19	mgv1a002757m	PAC:17680678	scaffold_172:254712..261059	1929	13	642	70738.6	6.15	GroupIII
Mimulus guttatus	MguPAT20	mgv1a007801m	PAC:17696965	scaffold_204:306714..310190	1191	6	396	44573.6	8.16	GroupI
Mimulus guttatus	MguPAT21	mgv1a006331m	PAC:17695834	scaffold_270:67188..71352	1350	5	449	50301.6	8.76	GroupI
Medicago truncatula	MtrPAT1	Medtr1g105750.1	PAC:17438690	MtChr1:21871602..21873736	1377	8	458	52184.9	9.45	GroupVIII
Medicago truncatula	MtrPAT2	Medtr1g120410.1	PAC:17439404	MtChr1:25886780..25891985	831	7	276	31734.1	9.11	GroupV
Medicago truncatula	MtrPAT3	Medtr1g124850.1	PAC:17439664	MtChr1:27338225..27342272	1272	5	423	48199.1	8.48	GroupI
Medicago truncatula	MtrPAT4	Medtr3g150990.1	PAC:17453105	MtChr3:39895378..39898025	645	3	214	24066	8.72	GroupI
Medicago truncatula	MtrPAT5	Medtr3g160020.1	PAC:17453432	MtChr3:42027042..42032651	1935	10	644	70614.9	8.39	GroupVIII
Medicago truncatula	MtrPAT6	Medtr4g024940.1	PAC:17454856	MtChr4:5819931..5825715	882	7	293	32921.4	7.02	GroupIV
Medicago truncatula	MtrPAT7	Medtr4g101410.1	PAC:17457421	MtChr4:22028742..22032747	1110	4	369	41305.1	9.14	GroupVII
Medicago truncatula	MtrPAT8	Medtr4g103680.1	PAC:17457452	MtChr4:22395712..22401718	2235	9	744	80775.9	8.69	GroupVIII
Medicago truncatula	MtrPAT9	Medtr4g116010.1	PAC:17458326	MtChr4:27016000..27019824	1725	7	574	62720.4	8.54	GroupVIII
Medicago truncatula	MtrPAT10	Medtr4g121920.1	PAC:17458528	MtChr4:28743302..28750995	1626	13	541	59960.4	7.1	GroupIII
Medicago truncatula	MtrPAT11	Medtr5g023180.1	PAC:17463060	MtChr5:9091300..9098561	1041	11	346	39591.4	8.27	GroupII
Medicago truncatula	MtrPAT12	Medtr5g045820.1	PAC:17465018	MtChr5:19208776..19214923	1908	10	635	69604.8	9.1	GroupVIII
Medicago truncatula	MtrPAT13	Medtr7g096550.1	PAC:17476291	MtChr7:21596056..21602023	1305	5	434	48785.1	8.64	GroupI
Medicago truncatula	MtrPAT14	Medtr7g105150.1	PAC:17476778	MtChr7:24036352..24039542	1383	5	460	51926.8	5.61	GroupI
Medicago truncatula	MtrPAT15	Medtr7g105170.1	PAC:17476780	MtChr7:24043920..24050085	1248	6	415	47271.3	7.89	GroupI
Medicago truncatula	MtrPAT16	Medtr7g139870.1	PAC:17478561	MtChr7:33561616..33566744	1185	10	394	44896.5	9.16	GroupVI
Medicago truncatula	MtrPAT17	Medtr7g145890.1	PAC:17478791	MtChr7:34797765..34802481	912	6	303	34120.4	8.85	GroupIV
Medicago truncatula	MtrPAT18	Medtr8g122240.1	PAC:17483407	MtChr8:28532611..28540494	1932	13	643	70185.2	6.63	GroupIII
Oryza sative	OsPAT1	LOC_Os01g17160.1	PAC:21905832	Chr1:9866424..9870864	1083	4	360	39473.1	6.07	GroupI
Oryza sative	OsPAT2	LOC_Os01g62620.1	PAC:21906396	Chr1:36257435..36261729	858	7	285	31117.4	8.68	GroupV
Oryza sative	OsPAT3	LOC_Os01g64810.1	PAC:21909953	Chr1:37615955..37622095	1278	5	425	47776.7	8.34	GroupI
Oryza sative	OsPAT4	LOC_Os01g70100.1	PAC:21909272	Chr1:40566660..40569777	1245	5	414	45649.6	8.91	GroupI
Oryza sative	OsPAT5	LOC_Os02g09130.1	PAC:21923042	Chr2:4681347..4689703	1968	13	655	71687	6.32	GroupIII
Oryza sative	OsPAT6	LOC_Os02g57370.1	PAC:21922152	Chr2:35155661..35158722	822	7	273	30242.3	8.86	GroupV
Oryza sative	OsPAT7	LOC_Os03g11110.1	PAC:21913599	Chr3:5710186..5715012	1800	9	599	65476.5	7.84	GroupVIII
Oryza sative	OsPAT8	LOC_Os03g16790.1	PAC:21917849	Chr3:9307510..9312680	951	11	316	35453.9	8.92	GroupVII
Oryza sative	OsPAT9	LOC_Os03g24900.1	PAC:21913472	Chr3:14183628..14188181	1152	10	383	43351.4	8.54	GroupVI
Oryza sative	OsPAT10	LOC_Os03g58960.1	PAC:21914669	Chr3:33570513..33576145	954	7	317	35778.7	7.61	GroupIV
Oryza sative	OsPAT11	LOC_Os04g47410.1	PAC:21895163	Chr4:28131106..28136550	1047	11	348	39919.1	9.5	GroupVIII
Oryza sative	OsPAT12	LOC_Os04g49560.1	PAC:21892339	Chr4:29556866..29563246	1854	10	617	67913.6	8.31	GroupII
Oryza sative	OsPAT13	LOC_Os04g57819.1	PAC:21894368	Chr4:34427794..34431668	645	2	214	23779.5	8.97	GroupVII
Oryza sative	OsPAT14	LOC_Os05g36090.1	PAC:21940433	Chr5:21388694..21392697	1293	5	430	48413.7	8.41	GroupI
Oryza sative	OsPAT15	LOC_Os05g38360.1	PAC:21941115	Chr5:22488569..22492094	855	7	284	31172.4	8.35	GroupV
Oryza sative	OsPAT16	LOC_Os06g20400.1	PAC:21933258	Chr6:11718878..11722869	1053	4	350	38929.3	8.57	GroupVII
Oryza sative	OsPAT17	LOC_Os06g43680.1	PAC:21932521	Chr6:26296679..26303260	1953	13	650	70926.2	6.1	GroupIII
Oryza sative	OsPAT18	LOC_Os07g28460.1	PAC:21899681	Chr7:16650377..16657246	915	7	304	34041.6	7.93	GroupIV
Oryza sative	OsPAT19	LOC_Os08g42370.1	PAC:21887897	Chr8:26744794..26748485	1254	5	417	47419.6	8.86	GroupI
Oryza sative	OsPAT20	LOC_Os08g42620.1	PAC:21888637	Chr8:26938776..26942169	1278	5	425	47769.3	8.76	GroupI
Oryza sative	OsPAT21	LOC_Os08g44230.1	PAC:21891201	Chr8:27842259..27847633	2097	9	698	74181.2	8.88	GroupVIII
Oryza sative	OsPAT22	LOC_Os09g33450.1	PAC:21924990	Chr9:19702022..19706618	1329	5	442	49485.8	8.72	GroupI
Oryza sative	OsPAT23	LOC_Os09g38970.1	PAC:21927944	Chr9:22376888..22382492	2106	9	701	75854	8.78	GroupVIII
Oryza sative	OsPAT24	LOC_Os10g19180.1	PAC:21886114	Chr10:9770755..9776538	1794	9	597	66345.1	8.39	GroupVIII
Oryza sative	OsPAT25	LOC_Os11g03910.1	PAC:21945644	Chr11:1562202..1565096	1455	6	484	54803.9	6.29	GroupI
Oryza sative	OsPAT26	LOC_Os11g32960.1	PAC:21948124	Chr11:19481652..19484228	1419	5	472	50504.6	9.33	GroupI
Oryza sative	OsPAT27	LOC_Os11g34860.1	PAC:21948478	Chr11:20425839..20432265	1659	13	552	60501.6	7	GroupIII
Oryza sative	OsPAT28	LOC_Os12g03730.1	PAC:21934203	Chr12:1507770..1514053	2076	10	691	76780	5.84	GroupI
Oryza sative	OsPAT29	LOC_Os12g16210.1	PAC:21936101	Chr12:9274091..9276999	1587	9	528	59626.1	9.96	GroupVIII
Oryza sative	OsPAT30	LOC_Os12g29560.1	PAC:21935678	Chr12:17619415..17623995	1008	11	335	38221.5	8.85	GroupII
Physcomitrella patens	PpaPAT1	Pp1s1_493V6.1	PAC:18069549	scaffold_1:2889305..2892880	1023	11	340	39115.5	8.71	GroupV
Physcomitrella patens	PpaPAT2	Pp1s3_488V6.2	PAC:18062736	scaffold_3:2889331..2893934	1209	13	402	45556.1	6.63	GroupVII
Physcomitrella patens	PpaPAT3	Pp1s13_259V6.1	PAC:18064533	scaffold_13:1735436..1736236	804	1	267	30342.3	7.87	GroupII
Physcomitrella patens	PpaPAT4	Pp1s14_377V6.1	PAC:18066587	scaffold_14:2263036..2268843	2253	9	750	81528.7	9.3	GroupVIII
Physcomitrella patens	PpaPAT5	Pp1s26_92V6.1	PAC:18053852	scaffold_26:802838..806908	1344	5	447	49870.9	8.82	GroupI
Physcomitrella patens	PpaPAT6	Pp1s26_118V6.1	PAC:18053814	scaffold_26:991826..996364	2295	10	764	84495.8	7.82	GroupVIII
Physcomitrella patens	PpaPAT7	Pp1s35_231V6.1	PAC:18055190	scaffold_35:1227085..1231071	2286	10	761	83330.8	8.85	GroupVIII
Physcomitrella patens	PpaPAT8	Pp1s36_22V6.1	PAC:18053637	scaffold_36:152901..156880	1344	5	447	49789	8.85	GroupI
Physcomitrella patens	PpaPAT9	Pp1s63_167V6.1	PAC:18061521	scaffold_63:1461024..1462514	1044	1	347	39203.1	8.65	GroupII
Physcomitrella patens	PpaPAT10	Pp1s64_122V6.1	PAC:18044545	scaffold_64:1058852..1064799	2322	9	773	83885.3	9.09	GroupVIII
Physcomitrella patens	PpaPAT11	Pp1s67_186V6.1	PAC:18050770	scaffold_67:1325867..1328835	888	7	295	32871.2	6.29	GroupV
Physcomitrella patens	PpaPAT12	Pp1s70_186V6.1	PAC:18060684	scaffold_70:1144035..1149525	1524	12	507	56076.6	6.84	GroupIII
Physcomitrella patens	PpaPAT13	Pp1s78_8V6.1	PAC:18063365	scaffold_78:44442..47996	1173	10	390	44557	8.89	GroupVI
Physcomitrella patens	PpaPAT14	Pp1s80_121V6.1	PAC:18053173	scaffold_80:832293..835613	1092	2	363	41497.8	9.03	GroupII
Physcomitrella patens	PpaPAT15	Pp1s96_82V6.1	PAC:18068562	scaffold_96:470008..474558	1956	10	651	71979.4	9.41	GroupVIII
Physcomitrella patens	PpaPAT16	Pp1s96_102V6.1	PAC:18068649	scaffold_96:608363..612830	2334	9	777	85052.3	6.87	GroupVIII
Physcomitrella patens	PpaPAT17	Pp1s118_83V6.1	PAC:18069205	scaffold_118:447186..452381	2217	9	738	79884.7	8.89	GroupVIII
Physcomitrella patens	PpaPAT18	Pp1s143_115V6.1	PAC:18045706	scaffold_143:834497..839838	1887	14	628	68786.9	6.45	GroupIII
Physcomitrella patens	PpaPAT19	Pp1s144_127V6.1	PAC:18067921	scaffold_144:945934..949166	798	5	265	29750.9	9.2	GroupVII
Physcomitrella patens	PpaPAT20	Pp1s165_46V6.1	PAC:18061945	scaffold_165:345023..346526	1083	2	360	39831.7	8.39	GroupII
Physcomitrella patens	PpaPAT21	Pp1s209_125V6.1	PAC:18074230	scaffold_209:743028..747225	1344	5	447	49637.8	8.63	GroupI
Physcomitrella patens	PpaPAT22	Pp1s295_2V6.1	PAC:18062814	scaffold_295:16216..18668	921	1	306	34234.9	7.52	GroupIV
Physcomitrella patens	PpaPAT23	Pp1s305_43V6.1	PAC:18042816	scaffold_305:462080..464781	1125	5	374	41799.8	8.54	GroupVII
Physcomitrella patens	PpaPAT24	Pp1s356_36V6.1	PAC:18042170	scaffold_356:246649..249598	891	7	296	32734.5	8.27	GroupV
Prunus persica	PpePAT1	ppa006040m	PAC:17666652	scaffold_1:21529864..21532396	1299	6	432	48920.3	8.53	GroupI
Prunus persica	PpePAT2	ppa002901m	PAC:17657372	scaffold_1:27427572..27432120	1875	9	624	68364.2	9.02	GroupVIII
Prunus persica	PpePAT3	ppa007565m	PAC:17650744	scaffold_1:31352907..31355945	1095	4	364	40916.1	8.71	GroupVII
Prunus persica	PpePAT4	ppa009076m	PAC:17668510	scaffold_2:16581327..16586786	927	7	308	34761.6	7.97	GroupIV
Prunus persica	PpePAT5	ppa010169m	PAC:17659183	scaffold_2:19755767..19758534	789	6	262	29881.4	9.12	GroupIV
Prunus persica	PpePAT6	ppa009810m	PAC:17667141	scaffold_2:20692895..20696327	834	7	277	31527.2	8.69	GroupV
Prunus persica	PpePAT7	ppa002053m	PAC:17646021	scaffold_3:14723663..14728302	2178	9	725	78614.2	8.68	GroupVIII
Prunus persica	PpePAT8	ppa005757m	PAC:17664328	scaffold_3:21619368..21622982	1341	5	446	50002.5	8.76	GroupI
Prunus persica	PpePAT9	ppa002980m	PAC:17669165	scaffold_5:764891..769452	1851	10	616	67530.2	8.49	GroupVIII
Prunus persica	PpePAT10	ppa009226m	PAC:17655714	scaffold_5:9364143..9366979	909	7	302	34069	7.02	GroupIV
Prunus persica	PpePAT11	ppa005782m	PAC:17656156	scaffold_5:13443907..13447061	1338	5	445	49677.1	8.51	GroupI
Prunus persica	PpePAT12	ppa009634m	PAC:17655732	scaffold_6:23141873..23146212	858	7	285	31842	7.98	GroupV
Prunus persica	PpePAT13	ppa006849m	PAC:17666303	scaffold_6:27116892..27120436	1185	10	394	44595	8.9	GroupVI
Prunus persica	PpePAT14	ppa017899m	PAC:17656613	scaffold_7:1288171..1295251	1332	5	443	49971.2	5.83	GroupI
Prunus persica	PpePAT15	ppa006532m	PAC:17642562	scaffold_7:1776620..1781162	1227	6	408	46007	8.56	GroupI
Prunus persica	PpePAT16	ppa007948m	PAC:17654511	scaffold_7:17960854..17965440	1056	11	351	39887.9	8.95	GroupII
Prunus persica	PpePAT17	ppa002724m	PAC:17642976	scaffold_7:21695094..21700877	1923	13	640	70261.2	6.18	GroupIII
Prunus persica	PpePAT18	ppa005660m	PAC:17643490	scaffold_8:3767538..3774100	1353	6	450	50727.1	6.86	GroupI
Prunus persica	PpePAT19	ppa003909m	PAC:17650634	scaffold_8:10481798..10491600	1626	13	541	59866	7.03	GroupIII
Prunus persica	PpePAT20	ppa004525m	PAC:17667263	scaffold_10:167012..169405	1521	9	506	57804.5	9.76	GroupVIII
Populus trichocarpa	PtrPAT1	POPTR_0001s08000.1	PAC:18236269	scaffold_1:6053637..6058137	918	7	305	34264	6.05	GroupIV
Populus trichocarpa	PtrPAT2	POPTR_0001s12750.1	PAC:18235859	scaffold_1:9874317..9878858	1284	5	427	48415	8.5	GroupI
Populus trichocarpa	PtrPAT3	POPTR_0001s29380.1	PAC:18239017	scaffold_1:28080307..28086641	1626	13	541	59746.1	8.13	GroupIII
Populus trichocarpa	PtrPAT4	POPTR_0001s33290.1	PAC:18235584	scaffold_1:31476871..31483627	1341	5	446	49517.9	8.75	GroupI
Populus trichocarpa	PtrPAT5	POPTR_0002s00820.1	PAC:18245113	scaffold_2:378682..383515	1872	10	623	68330.1	7.57	GroupVIII
Populus trichocarpa	PtrPAT6	POPTR_0002s06610.1	PAC:18245596	scaffold_2:4425835..4430497	1278	5	425	48373.3	6.43	GroupI
Populus trichocarpa	PtrPAT7	POPTR_0002s14830.1	PAC:18246489	scaffold_2:10988481..10992718	936	8	311	35155.8	7.05	GroupIV
Populus trichocarpa	PtrPAT8	POPTR_0002s18790.1	PAC:18246072	scaffold_2:14677721..14680827	1524	9	507	58006.8	9.6	GroupVIII
Populus trichocarpa	PtrPAT9	POPTR_0003s11520.1	PAC:18216454	scaffold_3:12283300..12287916	960	7	319	35712.9	7.01	GroupIV
Populus trichocarpa	PtrPAT10	POPTR_0003s15900.1	PAC:18216593	scaffold_3:15567505..15571948	1224	5	407	46361.7	8.84	GroupI
Populus trichocarpa	PtrPAT11	POPTR_0005s04280.1	PAC:18206897	scaffold_5:2868467..2872684	1062	9	353	40085.7	9	GroupVI
Populus trichocarpa	PtrPAT12	POPTR_0005s10680.1	PAC:18207899	scaffold_5:7676775..7683162	1032	11	343	39380.2	8.67	GroupII
Populus trichocarpa	PtrPAT13	POPTR_0005s21710.1	PAC:18208732	scaffold_5:20812204..20817203	1272	5	423	48292.3	6.61	GroupI
Populus trichocarpa	PtrPAT14	POPTR_0005s27580.1	PAC:18207085	scaffold_5:25173659..25178151	1923	10	640	70654.7	8.75	GroupVIII
Populus trichocarpa	PtrPAT15	POPTR_0006s02160.1	PAC:18213118	scaffold_6:1411783..1416501	2217	9	738	79399.2	8.85	GroupVIII
Populus trichocarpa	PtrPAT16	POPTR_0006s02820.1	PAC:18213829	scaffold_6:1775075..1779127	1269	7	422	47588.2	8.15	GroupI
Populus trichocarpa	PtrPAT17	POPTR_0006s02830.1	PAC:18211553	scaffold_6:1781952..1784141	1209	5	402	45228.1	8.58	GroupI
Populus trichocarpa	PtrPAT18	POPTR_0006s06050.1	PAC:18212377	scaffold_6:4303374..4312296	1839	12	612	66864.4	6.11	GroupIII
Populus trichocarpa	PtrPAT19	POPTR_0006s08770.1	PAC:18213278	scaffold_6:6453031..6456932	855	7	284	31665.2	8.78	GroupV
Populus trichocarpa	PtrPAT20	POPTR_0007s07050.1	PAC:18243445	scaffold_7:5389134..5391999	1029	5	342	39389.6	8.6	GroupI
Populus trichocarpa	PtrPAT21	POPTR_0007s07860.1	PAC:18242689	scaffold_7:6294849..6298797	1032	4	343	38809.3	8.35	GroupVII
Populus trichocarpa	PtrPAT22	POPTR_0007s09330.1	PAC:18243574	scaffold_7:8723570..8727735	774	9	257	29429.6	8.76	GroupII
Populus trichocarpa	PtrPAT23	POPTR_0008s09120.1	PAC:18248786	scaffold_8:5647605..5653313	1815	10	604	66313.8	8.92	GroupVIII
Populus trichocarpa	PtrPAT24	POPTR_0009s03510.1	PAC:18228715	scaffold_9:4140520..4144919	759	10	252	28310.5	8.8	GroupVII
Populus trichocarpa	PtrPAT25	POPTR_0010s17060.1	PAC:18239886	scaffold_10:15812862..15818882	1881	9	626	68796.3	8.85	GroupVIII
Populus trichocarpa	PtrPAT26	POPTR_0010s23290.1	PAC:18241949	scaffold_10:19891825..19895235	861	8	286	32600.5	8.97	GroupV
Populus trichocarpa	PtrPAT27	POPTR_0012s10510.1	PAC:18229186	scaffold_12:11266086..11270872	1386	5	461	51301.8	6.63	GroupI
Populus trichocarpa	PtrPAT28	POPTR_0014s06480.1	PAC:18222740	scaffold_14:4911803..4915828	822	7	273	30447.5	8.7	GroupIV
Populus trichocarpa	PtrPAT29	POPTR_0014s09980.1	PAC:18223972	scaffold_14:7483187..7486452	999	6	332	37140.7	8.19	GroupIV
Populus trichocarpa	PtrPAT30	POPTR_0014s10760.1	PAC:18223737	scaffold_14:8047222..8050212	1461	8	486	55517	9.69	GroupVIII
Populus trichocarpa	PtrPAT31	POPTR_0014s15190.1	PAC:18224063	scaffold_14:11290386..11291997	1134	5	377	42632.4	7.55	GroupI
Populus trichocarpa	PtrPAT32	POPTR_0015s11400.1	PAC:18233216	scaffold_15:11975813..11980013	1356	5	451	50057.3	7.55	GroupI
Populus trichocarpa	PtrPAT33	POPTR_0016s01990.1	PAC:18250146	scaffold_16:914191..919122	2220	9	739	79794	8.76	GroupVIII
Populus trichocarpa	PtrPAT34	POPTR_0016s02580.1	PAC:18250201	scaffold_16:1269158..1274064	1548	5	515	56878.4	5.8	GroupI
Populus trichocarpa	PtrPAT35	POPTR_0016s02590.1	PAC:18251222	scaffold_16:1277480..1279853	1200	5	399	44983.8	8.71	GroupI
Populus trichocarpa	PtrPAT36	POPTR_0016s10580.1	PAC:18251225	scaffold_16:8883390..8887053	852	7	283	31597.1	8.77	GroupV
Populus trichocarpa	PtrPAT37	POPTR_0017s09590.1	PAC:18209463	scaffold_17:8214564..8216516	897	3	298	33649.7	8.69	GroupI
Populus trichocarpa	PtrPAT38	POPTR_0025s00390.1	PAC:18251466	scaffold_25:141645..150305	1920	14	639	70064.4	6.38	GroupIII
Populus trichocarpa	PtrPAT39	POPTR_0369s00220.1	PAC:18209022	scaffold_369:10615..15266	1185	10	394	44740.3	9.11	GroupVI
Panicum virgatum	PviPAT1	Pavirv00038280m	PAC:23809471	sg0.contig00001:123614..126212	1563	9	520	58774.2	9.61	GroupVIII
Panicum virgatum	PviPAT2	Pavirv00037540m	PAC:23801488	sg0.contig00593:7949..11516	1233	5	410	46157.3	8.02	GroupI
Panicum virgatum	PviPAT3	Pavirv00061055m	PAC:23788973	sg0.contig01050:4547..9724	1758	9	585	64223.8	8.45	GroupVIII
Panicum virgatum	PviPAT4	Pavirv00062517m	PAC:23815922	sg0.contig01308:21919..25455	1152	5	383	41819.9	8.34	GroupI
Panicum virgatum	PviPAT5	Pavirv00062681m	PAC:23826146	sg0.contig01531:1380..3350	1029	3	342	37943.3	8.82	GroupVII
Panicum virgatum	PviPAT6	Pavirv00062144m	PAC:23815737	sg0.contig01753:15007..19875	2133	9	710	76494.8	8.94	GroupVIII
Panicum virgatum	PviPAT7	Pavirv00023679m	PAC:23779300	sg0.contig02638:2944..7918	1182	10	393	44465.8	8.93	GroupVI
Panicum virgatum	PviPAT8	Pavirv00023092m	PAC:23781024	sg0.contig02945:17853..20695	1248	5	415	46598.2	8.61	GroupI
Panicum virgatum	PviPAT9	Pavirv00022119m	PAC:23764595	sg0.contig03562:5498..8815	858	7	285	31414.7	8.66	GroupV
Panicum virgatum	PviPAT10	Pavirv00022209m	PAC:23817563	sg0.contig03569:399..3720	852	7	283	31097.5	8.65	GroupV
Panicum virgatum	PviPAT11	Pavirv00009704m	PAC:23783549	sg0.contig04618:9313..15403	1233	12	410	45475.7	8.87	GroupII
Panicum virgatum	PviPAT12	Pavirv00010207m	PAC:23759663	sg0.contig05597:1773..7560	699	6	232	26382.5	6.58	GroupIV
Panicum virgatum	PviPAT13	Pavirv00031491m	PAC:23777880	sg0.contig06521:3656..6562	1044	4	347	38335.8	8.87	GroupVII
Panicum virgatum	PviPAT14	Pavirv00029455m	PAC:23798321	sg0.contig06605:249..5571	2133	9	710	76431.6	8.92	GroupVIII
Panicum virgatum	PviPAT15	Pavirv00029183m	PAC:23778293	sg0.contig06867:8893..12838	1296	5	431	48394.6	8.45	GroupI
Panicum virgatum	PviPAT16	Pavirv00069982m	PAC:23808487	sg0.contig09005:919..6043	1074	5	357	40260.3	7.57	GroupI
Panicum virgatum	PviPAT17	Pavirv00067728m	PAC:23771314	sg0.contig10016:2262..5733	1077	5	358	40632.9	7.19	GroupI
Panicum virgatum	PviPAT18	Pavirv00059595m	PAC:23798265	sg0.contig15180:3312..6759	1338	5	445	50558.2	7.07	GroupI
Panicum virgatum	PviPAT19	Pavirv00048873m	PAC:23784289	sg0.contig16189:1083..4537	1137	8	378	42062.4	8.89	GroupIII
Panicum virgatum	PviPAT20	Pavirv00041495m	PAC:23817518	sg0.contig17348:6017..8109	1149	5	382	41679.9	8.19	GroupI
Panicum virgatum	PviPAT21	Pavirv00013350m	PAC:23809475	sg0.contig18400:2015..7825	1848	10	615	67466.1	7.8	GroupVIII
Panicum virgatum	PviPAT22	Pavirv00013377m	PAC:23820596	sg0.contig18594:824..5305	1860	9	619	67978.7	8.99	GroupVIII
Panicum virgatum	PviPAT23	Pavirv00057903m	PAC:23819861	sg0.contig19788:915..7325	1734	9	577	63036.3	7.24	GroupVIII
Panicum virgatum	PviPAT24	Pavirv00051515m	PAC:23800576	sg0.contig23097:4679..7688	1233	5	410	44735.2	7.18	GroupI
Panicum virgatum	PviPAT25	Pavirv00051455m	PAC:23811336	sg0.contig23706:681..2888	756	7	251	28162.3	8.75	GroupV
Panicum virgatum	PviPAT26	Pavirv00025767m	PAC:23824653	sg0.contig24652:3343..7716	2121	9	706	76085.3	8.88	GroupVIII
Panicum virgatum	PviPAT27	Pavirv00044674m	PAC:23770354	sg0.contig25762:88..3827	1128	10	375	42385.1	9.28	GroupIII
Panicum virgatum	PviPAT28	Pavirv00033701m	PAC:23779452	sg0.contig27069:3703..6562	1563	9	520	58677.1	9.68	GroupVIII
Panicum virgatum	PviPAT29	Pavirv00028321m	PAC:23823461	sg0.contig29466:1869..7162	954	11	317	36014.6	8.66	GroupVII
Panicum virgatum	PviPAT30	Pavirv00034573m	PAC:23800459	sg0.contig32548:2312..7079	1254	5	417	45943.9	8.71	GroupI
Panicum virgatum	PviPAT31	Pavirv00003142m	PAC:23811808	sg0.contig34722:348..3299	1308	5	435	49124.9	6.16	GroupI
Panicum virgatum	PviPAT32	Pavirv00044459m	PAC:23776319	sg0.contig38308:678..3955	1212	7	403	45153	8.31	GroupI
Panicum virgatum	PviPAT33	Pavirv00014972m	PAC:23794318	sg0.contig40334:3639..6330	921	6	306	34158.7	7.6	GroupIII
Panicum virgatum	PviPAT34	Pavirv00015074m	PAC:23816156	sg0.contig40492:3274..4767	570	3	189	21905.7	9.55	GroupI
Panicum virgatum	PviPAT35	Pavirv00015090m	PAC:23782241	sg0.contig41395:593..4319	939	11	312	35623.4	8.69	GroupII
Panicum virgatum	PviPAT36	Pavirv00007825m	PAC:23764174	sg0.contig43563:2387..5041	837	7	278	30469.9	8.83	GroupV
Panicum virgatum	PviPAT37	Pavirv00007040m	PAC:23774484	sg0.contig43617:3331..5484	585	6	194	21855.5	8.29	GroupV
Panicum virgatum	PviPAT38	Pavirv00006092m	PAC:23755727	sg0.contig43649:1417..5685	1830	9	609	67167.9	7.54	GroupVIII
Panicum virgatum	PviPAT39	Pavirv00007118m	PAC:23785501	sg0.contig43798:756..2985	639	6	212	23838.8	7.99	GroupVI
Panicum virgatum	PviPAT40	Pavirv00008226m	PAC:23821897	sg0.contig45487:9..2877	1401	5	466	52328.3	5.78	GroupI
Panicum virgatum	PviPAT41	Pavirv00017142m	PAC:23826445	sg0.contig61261:242..3504	852	7	283	31085.5	8.75	GroupV
Panicum virgatum	PviPAT42	Pavirv00016890m	PAC:23784187	sg0.contig62163:413..4634	1314	10	437	47717.4	6.1	GroupIII
Panicum virgatum	PviPAT43	Pavirv00015529m	PAC:23802474	sg0.contig66890:1158..4247	1251	4	416	46900.1	7.99	GroupI
Panicum virgatum	PviPAT44	Pavirv00049941m	PAC:23823044	sg0.contig67067:2394..4700	909	5	302	34932.6	9.22	GroupI
Panicum virgatum	PviPAT45	Pavirv00035375m	PAC:23767355	sg0.contig93223:914..2443	1362	3	453	48756.4	9.14	GroupI
Panicum virgatum	PviPAT46	Pavirv00069661m	PAC:23784092	sg0.contig100718:1222..3725	576	7	191	21518.3	6.91	GroupVII
Panicum virgatum	PviPAT47	Pavirv00065152m	PAC:23783020	sg0.contig122728:1409..3265	1035	4	344	39175	8.34	GroupI
Panicum virgatum	PviPAT48	Pavirv00032969m	PAC:23795237	sg0.contig128289:1020..3100	1161	4	386	43246	8.33	GroupI
Panicum virgatum	PviPAT49	Pavirv00021867m	PAC:23773229	sg0.contig140969:12..1473	1272	3	423	45889.2	9.13	GroupI
Panicum virgatum	PviPAT50	Pavirv00020362m	PAC:23789053	sg0.contig145697:88..2337	1140	3	379	42948.3	5.14	GroupI
Panicum virgatum	PviPAT51	Pavirv00004587m	PAC:23813049	sg0.contig180855:303..2458	678	6	225	25586.4	8.74	GroupIII
Panicum virgatum	PviPAT52	Pavirv00000525m	PAC:23806414	sg0.contig394193:3..1049	783	3	260	29079.5	8.57	GroupI
Ricinus communis	RcoPAT1	27543.m000152	PAC:16798658	27543:83289..90618	678	2	225	25268.5	9.47	GroupVII
Ricinus communis	RcoPAT2	27964.m000360	PAC:16799647	27964:131711..134768	672	5	223	24702	7.53	GroupIV
Ricinus communis	RcoPAT3	27965.m000111	PAC:16799660	27965:22608..25976	1053	5	350	40115.9	9.01	GroupI
Ricinus communis	RcoPAT4	29520.m000093	PAC:16802994	29520:63000..66887	876	10	291	32894	9.29	GroupVII
Ricinus communis	RcoPAT5	29568.m000291	PAC:16803017	29568:114585..117893	855	7	284	31816.2	8.58	GroupV
Ricinus communis	RcoPAT6	29595.m000296	PAC:16803383	29595:163220..165662	546	6	181	20934.7	9.29	GroupV
Ricinus communis	RcoPAT7	29600.m000555	PAC:16803496	29600:389092..390913	1338	5	445	50183.6	9.1	GroupI
Ricinus communis	RcoPAT8	29748.m000392	PAC:16807787	29748:446591..459002	1041	11	346	39499.3	8.66	GroupII
Ricinus communis	RcoPAT9	29804.m001506	PAC:16809124	29804:753452..761000	1638	13	545	60666.2	7.6	GroupIII
Ricinus communis	RcoPAT10	29813.m001548	PAC:16809506	29813:612199..617927	1857	9	618	68024.8	9.13	GroupVIII
Ricinus communis	RcoPAT11	29850.m000273	PAC:16811377	29850:75174..77143	909	6	302	32951.4	7.7	GroupIII
Ricinus communis	RcoPAT12	29863.m001070	PAC:16811692	29863:229349..233811	1245	5	414	47324.3	7.14	GroupI
Ricinus communis	RcoPAT13	30045.m000482	PAC:16816076	30045:368045..372116	1143	5	380	42834.2	6.82	GroupI
Ricinus communis	RcoPAT14	30045.m000484	PAC:16816078	30045:423872..429723	1497	5	498	56706.6	5.91	GroupI
Ricinus communis	RcoPAT15	30106.m000668	PAC:16817812	30106:527734..535363	2172	9	723	77753.5	8.66	GroupVIII
Ricinus communis	RcoPAT16	30128.m008691	PAC:16818281	30128:545002..548715	1182	10	393	44664.2	9.06	GroupVI
Ricinus communis	RcoPAT17	30128.m008581	PAC:16818171	30128:2588638..2591884	1299	5	432	49049.5	8.68	GroupI
Ricinus communis	RcoPAT18	30131.m007024	PAC:16818849	30131:1048034..1052589	1332	5	443	49534.2	9.01	GroupI
Ricinus communis	RcoPAT19	30147.m014443	PAC:16820453	30147:2003782..2007744	1371	5	456	51570.4	8.39	GroupI
Ricinus communis	RcoPAT20	30170.m013797	PAC:16821642	30170:4323502..4328214	1965	10	654	71521.5	8.54	GroupVIII
Ricinus communis	RcoPAT21	30174.m008881	PAC:16822526	30174:778685..782109	924	7	307	34487	7.05	GroupIV
Ricinus communis	RcoPAT22	55678.m000031	PAC:16828846	55678:2771..4897	786	7	261	30179.2	6.38	GroupIV
Ricinus communis	RcoPAT23	56826.m000026	PAC:16828976	56826:82..2468	1446	8	481	55016.3	9.6	GroupVIII
Sorghum bicolor	SbiPAT1	Sb01g034580.1	PAC:1953260	chromosome_1:58064108..58069114	1182	10	393	44282.6	8.54	GroupVI
Sorghum bicolor	SbiPAT2	Sb01g039600.1	PAC:1953898	chromosome_1:63055010..63061420	903	9	300	33448.8	8.74	GroupVII
Sorghum bicolor	SbiPAT3	Sb01g043340.1	PAC:1954341	chromosome_1:66544037..66548270	1707	9	568	61837.4	8.79	GroupVIII
Sorghum bicolor	SbiPAT4	Sb02g029440.1	PAC:1958182	chromosome_2:64526469..64531430	1335	5	444	49805.2	8.17	GroupI
Sorghum bicolor	SbiPAT5	Sb02g032840.1	PAC:1958598	chromosome_2:67463432..67468164	885	7	294	32824.4	7.1	GroupIV
Sorghum bicolor	SbiPAT6	Sb02g038270.1	PAC:1959267	chromosome_2:72507812..72512672	1857	9	618	67890.4	9.01	GroupVIII
Sorghum bicolor	SbiPAT7	Sb03g011290.1	PAC:1961382	chromosome_3:12517963..12519812	1299	5	432	47314.9	6.01	GroupI
Sorghum bicolor	SbiPAT8	Sb03g039580.1	PAC:1963874	chromosome_3:67256732..67260041	852	7	283	31012.3	8.72	GroupV
Sorghum bicolor	SbiPAT9	Sb03g044420.1	PAC:1964454	chromosome_3:71771395..71774897	1179	5	392	42314	8.94	GroupI
Sorghum bicolor	SbiPAT10	Sb04g005696.1	PAC:1965567	chromosome_4:5585810..5591740	1764	13	587	64867.5	6.2	GroupIII
Sorghum bicolor	SbiPAT11	Sb04g029620.1	PAC:1967710	chromosome_4:59699629..59702394	1398	8	465	52608.6	10.11	GroupVIII
Sorghum bicolor	SbiPAT12	Sb04g032240.1	PAC:1968032	chromosome_4:62239052..62243676	1005	11	334	38331.7	8.8	GroupII
Sorghum bicolor	SbiPAT13	Sb04g037380.1	PAC:1968637	chromosome_4:67038996..67041437	828	7	275	30166.7	8.98	GroupV
Sorghum bicolor	SbiPAT14	Sb05g020320.1	PAC:1970455	chromosome_5:49773320..49775058	1368	3	455	49512.5	9.18	GroupI
Sorghum bicolor	SbiPAT15	Sb05g021380.1	PAC:1970556	chromosome_5:52237308..52243199	1515	12	504	55767	7.63	GroupIII
Sorghum bicolor	SbiPAT16	Sb06g004040.1	PAC:1971843	chromosome_6:8956416..8962237	954	7	317	35493.4	8.01	GroupIV
Sorghum bicolor	SbiPAT17	Sb06g026590.1	PAC:1973633	chromosome_6:55617192..55623107	1851	10	616	67620.1	6.68	GroupVIII
Sorghum bicolor	SbiPAT18	Sb06g032710.1	PAC:1974371	chromosome_6:60818583..60819623	810	3	269	29557.6	8.91	GroupVII
Sorghum bicolor	SbiPAT19	Sb07g000430.1	PAC:1974585	chromosome_7:254075..257415	1233	5	410	46145.2	8.5	GroupI
Sorghum bicolor	SbiPAT20	Sb07g025730.1	PAC:1976674	chromosome_7:60845859..60848594	1266	5	421	47300.6	8.57	GroupI
Sorghum bicolor	SbiPAT21	Sb07g026030.1	PAC:1976716	chromosome_7:61205894..61209519	1308	5	435	49335.9	8.58	GroupI
Sorghum bicolor	SbiPAT22	Sb08g001470.1	PAC:1977275	chromosome_8:1426148..1429815	1488	6	495	56141.5	6.04	GroupI
Sorghum bicolor	SbiPAT23	Sb09g021530.1	PAC:1981019	chromosome_9:50983337..50989801	1296	5	431	48451.6	8.45	GroupI
Sorghum bicolor	SbiPAT24	Sb09g022440.1	PAC:1981132	chromosome_9:52108911..52112386	858	7	285	31366.7	8.55	GroupV
Sorghum bicolor	SbiPAT25	Sb10g025310.1	PAC:1984475	chromosome_10:54582917..54590143	1926	13	641	70149.4	6.41	GroupIII
Setaria italica	SitPAT1	Si016625m	PAC:19686145	scaffold_1:5668731..5675122	1914	13	637	70185.5	6.64	GroupIII
Setaria italica	SitPAT2	Si017831m	PAC:19690114	scaffold_1:19859591..19864466	957	7	318	35391.4	6.69	GroupIV
Setaria italica	SitPAT3	Si017439m	PAC:19688122	scaffold_1:34023639..34027956	1194	11	397	44267.1	8.5	GroupII
Setaria italica	SitPAT4	Si020433m	PAC:19688260	scaffold_1:41488016..41490747	834	7	277	30322.8	8.98	GroupV
Setaria italica	SitPAT5	Si029089m	PAC:19712176	scaffold_2:14951327..14956374	2121	9	706	76170.4	8.78	GroupVIII
Setaria italica	SitPAT6	Si029843m	PAC:19710859	scaffold_2:36817233..36821872	1338	5	445	49960.3	8.61	GroupI
Setaria italica	SitPAT7	Si030134m	PAC:19712065	scaffold_2:40003370..40007296	1164	7	387	43650.7	10.41	GroupIV
Setaria italica	SitPAT8	Si032694m	PAC:19712597	scaffold_2:41665815..41667668	1035	5	344	37506.2	9.02	GroupI
Setaria italica	SitPAT9	Si029229m	PAC:19711815	scaffold_2:44854246..44858824	1860	9	619	67860.3	9.07	GroupVIII
Setaria italica	SitPAT10	Si022500m	PAC:19701265	scaffold_3:1005721..1008926	1062	4	353	39333.9	8.62	GroupVII
Setaria italica	SitPAT11	Si022504m	PAC:19701266	scaffold_3:1005721..1008926	1062	4	353	39333.9	8.62	GroupVII
Setaria italica	SitPAT12	Si022879m	PAC:19699802	scaffold_3:17680851..17684443	858	7	285	31226.4	8.55	GroupV
Setaria italica	SitPAT13	Si022920m	PAC:19699803	scaffold_3:17680851..17684443	840	8	279	30526.7	8.68	GroupV
Setaria italica	SitPAT14	Si023000m	PAC:19699804	scaffold_3:17680851..17684443	789	7	262	28843.1	9.13	GroupV
Setaria italica	SitPAT15	Si022115m	PAC:19701648	scaffold_3:18897866..18901946	1293	5	430	48442.6	8.6	GroupI
Setaria italica	SitPAT16	Si021769m	PAC:19701961	scaffold_3:33158076..33161022	1563	9	520	58679	9.57	GroupVIII
Setaria italica	SitPAT17	Si006037m	PAC:19703580	scaffold_4:31938401..31945237	1935	13	644	70169.4	6.4	GroupIII
Setaria italica	SitPAT18	Si001672m	PAC:19675608	scaffold_5:3659056..3660836	1227	5	408	44836.4	6.82	GroupI
Setaria italica	SitPAT19	Si002510m	PAC:19673874	scaffold_5:41217674..41221042	840	7	279	30684.1	8.65	GroupV
Setaria italica	SitPAT20	Si002018m	PAC:19676587	scaffold_5:42365199..42368701	1074	5	357	40390.3	7.94	GroupI
Setaria italica	SitPAT21	Si001638m	PAC:19674805	scaffold_5:45274203..45277831	1245	5	414	45665.6	8.72	GroupI
Setaria italica	SitPAT22	Si013846m	PAC:19691354	scaffold_6:244147..248090	1233	5	410	46260.3	8.01	GroupI
Setaria italica	SitPAT23	Si013762m	PAC:19692809	scaffold_6:33929033..33933763	1323	5	440	49738.1	7.51	GroupI
Setaria italica	SitPAT24	Si013818m	PAC:19691530	scaffold_6:34175981..34179787	1266	5	421	47285.6	8.6	GroupI
Setaria italica	SitPAT25	Si013414m	PAC:19691216	scaffold_6:35402679..35407032	1899	7	632	68090.7	8.46	GroupVIII
Setaria italica	SitPAT26	Si010633m	PAC:19695081	scaffold_7:6307171..6312385	954	7	317	35387.4	7.56	GroupIV
Setaria italica	SitPAT27	Si009707m	PAC:19696540	scaffold_7:28369785..28374315	1722	7	573	62879.8	7.5	GroupVIII
Setaria italica	SitPAT28	Si009782m	PAC:19696541	scaffold_7:28369785..28374315	1617	8	538	58846.9	8.06	GroupVIII
Setaria italica	SitPAT29	Si028273m	PAC:19708122	scaffold_8:27442197..27443786	1356	3	451	48835.5	9.15	GroupI
Setaria italica	SitPAT30	Si026181m	PAC:19707446	scaffold_8:28495306..28501607	1659	13	552	61048.1	6.87	GroupIII
Setaria italica	SitPAT31	Si034831m	PAC:19685439	scaffold_9:24789589..24793674	1773	9	590	64961.3	8.21	GroupVIII
Setaria italica	SitPAT32	Si036057m	PAC:19680315	scaffold_9:45716952..45721828	1182	10	393	44491.9	8.8	GroupVI
Setaria italica	SitPAT33	Si036706m	PAC:19682593	scaffold_9:50011526..50016892	951	11	316	35805.4	8.78	GroupVII
Setaria italica	SitPAT34	Si034963m	PAC:19685437	scaffold_9:53292600..53297486	1689	9	562	61314.2	8.67	GroupVIII
Solanum lycopersicum	SlyPAT1	Solyc01g079100.1.1	Solyc01g079100.1.1	SL2.31ch01:70676423..70679868	1569	9	522	59611.8	9.89	GroupVIII
Solanum lycopersicum	SlyPAT2	Solyc01g091280.1.1	Solyc01g091280.1.1	SL2.31ch01:76690869..76696223	933	7	310	34732.5	6.7	GroupIV
Solanum lycopersicum	SlyPAT3	Solyc01g106440.1.1	Solyc01g106440.1.1	SL2.31ch01:86094018..86101761	1632	13	543	59441.7	6.8	GroupIII
Solanum lycopersicum	SlyPAT4	Solyc03g097630.1.1	Solyc03g097630.1.1	SL2.31ch02:27893386..27902397	1011	5	336	38473.1	8.8	GroupII
Solanum lycopersicum	SlyPAT5	Solyc04g009380.1.1	Solyc04g009380.1.1	SL2.31ch02:41232093..41238100	1056	5	351	40057.8	8.53	GroupII
Solanum lycopersicum	SlyPAT6	Solyc04g012030.1.1	Solyc04g012030.1.1	SL2.31ch02:49507790..49510626	1302	5	433	48763.4	8.99	GroupI
Solanum lycopersicum	SlyPAT7	Solyc04g071860.1.1	Solyc04g071860.1.1	SL2.31ch03:53411437..53417667	1320	5	439	49484.8	8.94	GroupI
Solanum lycopersicum	SlyPAT8	Solyc02g061810.1.1	Solyc02g061810.1.1	SL2.31ch04:2807702..2815344	1125	11	374	41958	8.54	GroupVII
Solanum lycopersicum	SlyPAT9	Solyc02g083150.1.1	Solyc02g083150.1.1	SL2.31ch04:4361149..4365813	1167	11	388	43483.1	9.02	GroupI
Solanum lycopersicum	SlyPAT10	Solyc04g082650.1.1	Solyc04g082650.1.1	SL2.31ch04:56451836..56465282	1272	10	423	48071.2	7.55	GroupI
Solanum lycopersicum	SlyPAT11	Solyc05g012790.1.1	Solyc05g012790.1.1	SL2.31ch04:63854181..63859921	1944	9	647	70038.9	7.22	GroupVIII
Solanum lycopersicum	SlyPAT12	Solyc05g016030.1.1	Solyc05g016030.1.1	SL2.31ch05:5958785..5964449	1896	9	631	69756.1	9.27	GroupVIII
Solanum lycopersicum	SlyPAT13	Solyc05g047640.1.1	Solyc05g047640.1.1	SL2.31ch05:13610767..13619747	2166	3	721	78154.4	8.35	GroupVIII
Solanum lycopersicum	SlyPAT14	Solyc05g055630.1.1	Solyc05g055630.1.1	SL2.31ch05:58268288..58277638	660	7	219	24907.4	8.33	GroupIV
Solanum lycopersicum	SlyPAT15	Solyc06g072610.1.1	Solyc06g072610.1.1	SL2.31ch05:64350656..64353930	834	5	277	31525	8.78	GroupV
Solanum lycopersicum	SlyPAT16	Solyc07g007430.1.1	Solyc07g007430.1.1	SL2.31ch06:41166473..41172652	1329	13	442	49934.3	8.52	GroupI
Solanum lycopersicum	SlyPAT17	Solyc07g052330.1.1	Solyc07g052330.1.1	SL2.31ch07:2145355..2153083	1899	5	632	68880.8	6.17	GroupIII
Solanum lycopersicum	SlyPAT18	Solyc08g029200.1.1	Solyc08g029200.1.1	SL2.31ch07:58161341..58163360	1053	10	350	40194.1	8.82	GroupI
Solanum lycopersicum	SlyPAT19	Solyc10g077050.1.1	Solyc10g077050.1.1	SL2.31ch08:23020054..23033023	1182	6	393	44741.5	9	GroupVI
Solanum lycopersicum	SlyPAT20	Solyc10g077060.1.1	Solyc10g077060.1.1	SL2.31ch10:6724823..6733772	930	5	309	34660.4	7.01	GroupIV
Solanum lycopersicum	SlyPAT21	Solyc10g084820.1.1	Solyc10g084820.1.1	SL2.31ch10:59280340..59286306	1452	7	483	55096.9	6	GroupI
Solanum lycopersicum	SlyPAT22	Solyc10g086570.1.1	Solyc10g086570.1.1	SL2.31ch10:59291912..59294082	1242	9	413	46292.3	8.13	GroupI
Solanum lycopersicum	SlyPAT23	Solyc11g045670.1.1	Solyc11g045670.1.1	SL2.31ch10:63542243..63545790	858	4	285	32044.4	8.4	GroupV
Solanum lycopersicum	SlyPAT24	Solyc04g051380.1.1	Solyc04g051380.1.1	SL2.31ch10:64678001..64683613	1014	5	337	36790.7	9.01	GroupV
Solanum lycopersicum	SlyPAT25	Solyc10g018160.1.1	Solyc10g018160.1.1	SL2.31ch11:40367653..40370080	894	7	297	33617.8	8.65	GroupI
Selaginella moellendorffii	SmoPAT1	140081	PAC:15403704	scaffold_0:5628550..5631265	1338	10	445	49064.7	8.59	GroupIII
Selaginella moellendorffii	SmoPAT2	164924	PAC:15414373	scaffold_1:3746345..3748573	1566	9	521	56298.5	8.87	GroupVIII
Selaginella moellendorffii	SmoPAT3	21251	PAC:15408140	scaffold_1:4159137..4160882	1284	9	427	46513.6	7.86	GroupVIII
Selaginella moellendorffii	SmoPAT4	66743	PAC:15410854	scaffold_4:3598698..3600048	894	9	297	33787.9	8.19	GroupVI
Selaginella moellendorffii	SmoPAT5	439586	PAC:15402546	scaffold_7:1762933..1764330	867	10	288	32844	8.34	GroupII
Selaginella moellendorffii	SmoPAT6	10944	PAC:15403373	scaffold_12:1075173..1076942	1308	9	435	47033.8	8.44	GroupVIII
Selaginella moellendorffii	SmoPAT7	92351	PAC:15417689	scaffold_13:1525853..1527232	1134	5	377	42668.6	6.81	GroupI
Selaginella moellendorffii	SmoPAT8	148938	PAC:15411661	scaffold_21:1310074..1311771	954	3	317	34602.2	5.89	GroupVII
Selaginella moellendorffii	SmoPAT9	416365	PAC:15422434	scaffold_30:777326..778545	906	7	301	33046.8	8.4	GroupV
Selaginella moellendorffii	SmoPAT10	153626	PAC:15401885	scaffold_43:324852..326929	1299	5	432	47555.4	8.99	GroupI
Selaginella moellendorffii	SmoPAT11	13217	PAC:15406743	scaffold_68:359727..360950	930	5	309	35350.4	9.34	GroupI
Selaginella moellendorffii	SmoPAT12	125682	PAC:15408538	scaffold_79:789279..790490	813	6	270	29933.3	9.02	GroupV
Selaginella moellendorffii	SmoPAT13	184354	PAC:15401842	scaffold_93:573810..576014	948	7	315	35156.2	7.54	GroupIV
Selaginella moellendorffii	SmoPAT14	185796	PAC:15407831	scaffold_114:239086..240463	822	6	273	30652.2	9.25	GroupV
Thellungiella halophila	ThaPAT1	Thhalv10025973m	PAC:20194469	scaffold_1:6569858..6572309	816	5	271	31112.5	9.26	GroupI
Thellungiella halophila	ThaPAT2	Thhalv10024722m	PAC:20193501	scaffold_1:7447645..7453581	1803	12	600	68456.7	6.86	GroupIV
Thellungiella halophila	ThaPAT3	Thhalv10024657m	PAC:20195946	scaffold_1:12300325..12303736	1923	7	640	69639.7	8.69	GroupVIII
Thellungiella halophila	ThaPAT4	Thhalv10014375m	PAC:20203786	scaffold_2:1154337..1156519	819	7	272	30714	8.91	GroupV
Thellungiella halophila	ThaPAT5	Thhalv10015437m	PAC:20203816	scaffold_2:1445594..1447293	1251	5	416	47691	8.99	GroupI
Thellungiella halophila	ThaPAT6	Thhalv10012979m	PAC:20203496	scaffold_2:7014417..7019931	1863	13	620	68216.7	6.34	GroupIII
Thellungiella halophila	ThaPAT7	Thhalv10013681m	PAC:20204238	scaffold_2:18157681..18160571	1239	5	412	47171.9	7.54	GroupI
Thellungiella halophila	ThaPAT8	Thhalv10028856m	PAC:20197686	scaffold_3:558395..560334	876	7	291	32987.9	8.59	GroupIV
Thellungiella halophila	ThaPAT9	Thhalv10028590m	PAC:20197864	scaffold_3:784212..786824	1530	9	509	57993.5	9.62	GroupVIII
Thellungiella halophila	ThaPAT10	Thhalv10004370m	PAC:20200298	scaffold_6:4271678..4274028	1182	10	393	44624.3	9.19	GroupVI
Thellungiella halophila	ThaPAT11	Thhalv10004226m	PAC:20198900	scaffold_6:6225207..6228271	1335	5	444	49749.1	8.51	GroupI
Thellungiella halophila	ThaPAT12	Thhalv10018316m	PAC:20192064	scaffold_9:5176826..5180717	1794	9	597	65867.6	9.1	GroupVIII
Thellungiella halophila	ThaPAT13	Thhalv10016452m	PAC:20181266	scaffold_10:7422221..7425094	1695	10	564	61883.3	8.3	GroupVIII
Thellungiella halophila	ThaPAT14	Thhalv10016704m	PAC:20181185	scaffold_10:11026227..11028268	1281	5	426	48190.9	8.7	GroupI
Thellungiella halophila	ThaPAT15	Thhalv10022988m	PAC:20201936	scaffold_11:8276957..8281597	1614	13	537	59914.3	7.6	GroupIII
Thellungiella halophila	ThaPAT16	Thhalv10020167m	PAC:20182535	scaffold_13:1214064..1217514	2130	9	709	77844.6	8.97	GroupVIII
Thellungiella halophila	ThaPAT17	Thhalv10021331m	PAC:20182467	scaffold_13:2866146..2867790	807	3	268	29163.2	8.85	GroupVII
Thellungiella halophila	ThaPAT18	Thhalv10021264m	PAC:20183537	scaffold_13:6532339..6534702	864	7	287	32378.9	8.62	GroupV
Thellungiella halophila	ThaPAT19	Thhalv10020879m	PAC:20183425	scaffold_13:8026003..8028282	1191	10	396	44832.5	9.24	GroupVI
Thellungiella halophila	ThaPAT20	Thhalv10027785m	PAC:20189542	scaffold_14:2882246..2884479	1242	5	413	46841.9	8.34	GroupI
Thellungiella halophila	ThaPAT21	Thhalv10010516m	PAC:20206751	scaffold_16:1980447..1983795	1026	11	341	39276	8.68	GroupII
Thellungiella halophila	ThaPAT22	Thhalv10010634m	PAC:20206753	scaffold_16:1981768..1983795	816	9	271	30959.4	8.34	GroupII
Thellungiella halophila	ThaPAT23	Thhalv10010352m	PAC:20206891	scaffold_16:3394072..3397139	1398	5	465	52284.7	8.38	GroupI
Thellungiella halophila	ThaPAT24	Thhalv10006120m	PAC:20190530	scaffold_19:930663..932830	921	7	306	34506.3	7.06	GroupIV
Thellungiella halophila	ThaPAT25	Thhalv10005938m	PAC:20190779	scaffold_19:2382110..2384660	1431	5	476	54576.2	6.44	GroupI
Thellungiella halophila	ThaPAT26	Thhalv10006138m	PAC:20190037	scaffold_19:2385908..2389665	873	4	290	33181.6	6.14	GroupI
Thellungiella halophila	ThaPAT27	Thhalv10001560m	PAC:20188850	scaffold_22:811354..813724	930	7	309	34882.5	6.06	GroupIV
Volvox carteri	VcaPAT1	Vocar20008770m	PAC:23125647	scaffold_1:5879981..5881272	924	1	307	33082.3	9.18	GroupVII
Volvox carteri	VcaPAT2	Vocar20008747m	PAC:23125362	scaffold_1:8547816..8549723	1371	3	456	47640.8	9.15	GroupVI
Volvox carteri	VcaPAT3	Vocar20002816m	PAC:23131365	scaffold_2:3151737..3154813	915	8	304	33536.3	8.1	GroupV
Volvox carteri	VcaPAT4	Vocar20005006m	PAC:23133400	scaffold_9:1236155..1244738	2664	14	887	95389.5	8.63	GroupVII
Volvox carteri	VcaPAT5	Vocar20005602m	PAC:23135208	scaffold_11:1934568..1938229	888	7	295	34197	9.22	GroupV
Volvox carteri	VcaPAT6	Vocar20001290m	PAC:23130475	scaffold_24:1474345..1477496	1722	8	573	61913	6.1	GroupI
Vitis vinifera	VviPAT1	GSVIVT01012479001	PAC:17824072	chr1:13673095..13679538	1626	11	541	59903	9.26	GroupVIII
Vitis vinifera	VviPAT2	GSVIVT01010179001	PAC:17822431	chr1:16879404..16894049	1014	4	337	37501.7	8.71	GroupVII
Vitis vinifera	VviPAT3	GSVIVT01001117001	PAC:17817377	chr1:22739459..22746440	1329	6	442	50161	9.02	GroupI
Vitis vinifera	VviPAT4	GSVIVT01036957001	PAC:17841730	chr3:9553245..9614269	1617	13	538	59447	7.79	GroupIII
Vitis vinifera	VviPAT5	GSVIVT01015825001	PAC:17826460	chr3:17935113..17947035	2040	11	679	73457.9	8.72	GroupVIII
Vitis vinifera	VviPAT6	GSVIVT01024984001	PAC:17833068	chr6:5507543..5513858	939	12	312	35235.6	8.85	GroupVII
Vitis vinifera	VviPAT7	GSVIVT01028245001	PAC:17835440	chr7:4904415..4907495	1524	9	507	57987.7	9.64	GroupVIII
Vitis vinifera	VviPAT8	GSVIVT01022275001	PAC:17831160	chr7:18080106..18092902	1272	5	423	47807.7	6.57	GroupI
Vitis vinifera	VviPAT9	GSVIVT01025843001	PAC:17833757	chr8:11307999..11312605	1083	6	360	41131.8	8.36	GroupI
Vitis vinifera	VviPAT10	GSVIVT01025842001	PAC:17833756	chr8:11313101..11320356	1290	7	429	49139.1	8.61	GroupI
Vitis vinifera	VviPAT11	GSVIVT01034143001	PAC:17839717	chr8:14855512..14860992	828	7	275	30704.9	8.43	GroupV
Vitis vinifera	VviPAT12	GSVIVT01026157001	PAC:17833986	chr10:13123742..13128460	480	4	159	18669.3	9.24	GroupIV
Vitis vinifera	VviPAT13	GSVIVT01012856001	PAC:17824314	chr11:6216649..6229005	1911	13	636	69366.6	6.29	GroupIII
Vitis vinifera	VviPAT14	GSVIVT01030426001	PAC:17836931	chr12:5472811..5474327	1074	5	357	40320.3	8.85	GroupI
Vitis vinifera	VviPAT15	GSVIVT01016232001	PAC:17826705	chr13:6170311..6176567	834	7	277	31571	9.02	GroupV
Vitis vinifera	VviPAT16	GSVIVT01022009001	PAC:17830946	chr14:4356940..4369523	1185	10	394	44682	9.02	GroupVI
Vitis vinifera	VviPAT17	GSVIVT01033036001	PAC:17838863	chr14:25238505..25244770	1473	7	490	54720.2	9.28	GroupI
Vitis vinifera	VviPAT18	GSVIVT01027631001	PAC:17834977	chr15:14841403..14849398	906	7	301	33666.5	7.02	GroupIV
Vitis vinifera	VviPAT19	GSVIVT01027419001	PAC:17834803	chr15:16893483..16897766	930	7	309	34821.8	6.44	GroupIV
Vitis vinifera	VviPAT20	GSVIVT01008599001	PAC:17821178	chr17:514981..521034	1263	7	420	46815.2	8.17	GroupI
Vitis vinifera	VviPAT21	GSVIVT01013407001	PAC:17824675	chr18:653647..659479	1458	11	485	53466	8.07	GroupVIII
Vitis vinifera	VviPAT22	GSVIVT01034567001	PAC:17839995	chr18:19328724..19350461	1287	5	428	48518.4	7.21	GroupI
Vitis vinifera	VviPAT23	GSVIVT01005450001	PAC:17819500	chrUn:40276726..40278597	540	5	179	20390.2	9.03	GroupIV
Zea mays	ZmPAT1	GRMZM2G111191_T01	PAC:20869297	Chr1:20990139..20995107	1809	9	602	65598.9	8.19	GroupVIII
Zea mays	ZmPAT2	GRMZM2G043030_T01	PAC:20866616	Chr1:40644594..40649751	999	10	332	37743.2	8.75	GroupVII
Zea mays	ZmPAT3	GRMZM2G703749_T01	PAC:20865640	Chr1:138012930..138021022	1758	9	585	64907.5	8.57	GroupVIII
Zea mays	ZmPAT4	GRMZM2G068657_T01	PAC:20863005	Chr1:194993672..194997950	1311	5	436	49333.7	8.32	GroupI
Zea mays	ZmPAT5	GRMZM2G149442_T01	PAC:20863978	Chr1:205561466..205565725	2052	9	683	73258.4	8.71	GroupVIII
Zea mays	ZmPAT6	GRMZM2G068177_T01	PAC:20848679	Chr2:1971151..1974602	1068	4	355	39610	8.76	GroupVII
Zea mays	ZmPAT7	GRMZM2G010011_T01	PAC:20845667	Chr2:14438836..14448559	1848	10	615	67513.1	7.8	GroupVIII
Zea mays	ZmPAT8	GRMZM2G027307_T01	PAC:20842864	Chr2:86347912..86361931	942	7	313	34989.8	8.5	GroupIV
Zea mays	ZmPAT9	GRMZM2G321767_T01	PAC:20846050	Chr2:166491856..166497280	2133	9	710	76476	8.91	GroupVIII
Zea mays	ZmPAT10	GRMZM2G179002_T01	PAC:20847947	Chr2:192420808..192427096	1296	5	431	48357.7	8.61	GroupI
Zea mays	ZmPAT11	GRMZM2G063868_T01	PAC:20842249	Chr2:198651678..198660517	714	5	237	26036.4	6.48	GroupIV
Zea mays	ZmPAT12	GRMZM2G040230_T01	PAC:20844117	Chr2:209195758..209223851	2055	9	684	75488.3	8.98	GroupVIII
Zea mays	ZmPAT13	GRMZM2G166661_T01	PAC:20842811	Chr2:224145708..224147676	1371	3	456	49387.4	9.42	GroupI
Zea mays	ZmPAT14	GRMZM5G838671_T01	PAC:20845923	Chr2:225094961..225096904	507	4	168	19063.8	8.76	GroupIII
Zea mays	ZmPAT15	GRMZM2G386245_T01	PAC:20831305	Chr3:45388707..45391084	1554	5	517	56509.8	9.37	GroupI
Zea mays	ZmPAT16	GRMZM2G034833_T01	PAC:20831528	Chr3:157646988..157650269	1242	5	413	45681.9	8.77	GroupI
Zea mays	ZmPAT17	GRMZM2G064853_T01	PAC:20829687	Chr3:180498668..180506571	852	7	283	30955.2	8.79	GroupV
Zea mays	ZmPAT18	GRMZM2G457867_T01	PAC:20826475	Chr3:229919234..229920575	762	3	253	28232.2	7.56	GroupI
Zea mays	ZmPAT19	GRMZM2G005834_T01	PAC:20827210	Chr3:229996279..229999968	1560	6	519	58063.7	6.25	GroupI
Zea mays	ZmPAT20	GRMZM5G821611_T01	PAC:20857489	Chr4:46619815..46624744	1308	5	435	49125.6	8.46	GroupI
Zea mays	ZmPAT21	GRMZM2G080644_T01	PAC:20857262	Chr4:154422649..154429437	1002	11	333	38314.6	8.72	GroupII
Zea mays	ZmPAT22	GRMZM2G012544_T01	PAC:20855219	Chr4:192103062..192105098	1359	3	452	49362.5	9.31	GroupI
Zea mays	ZmPAT23	GRMZM2G016805_T01	PAC:20857305	Chr4:193351477..193355009	1266	5	421	47064.2	8.54	GroupI
Zea mays	ZmPAT24	GRMZM2G163717_T01	PAC:20856640	Chr4:195786925..195790972	1389	4	462	51895.6	8.61	GroupI
Zea mays	ZmPAT25	GRMZM2G409934_T01	PAC:20876200	Chr5:94965515..94973362	1227	7	408	44912.6	6.99	GroupIII
Zea mays	ZmPAT26	GRMZM2G141503_T01	PAC:20882576	Chr5:193912373..193917165	1005	11	334	38010.5	8.72	GroupII
Zea mays	ZmPAT27	GRMZM2G176270_T01	PAC:20881188	Chr5:203796679..203804857	1557	9	518	58717.2	9.69	GroupVIII
Zea mays	ZmPAT28	GRMZM2G024437_T01	PAC:20824427	Chr6:96873771..96880731	1920	13	639	70328.8	6.64	GroupIII
Zea mays	ZmPAT29	GRMZM2G100641_T01	PAC:20823367	Chr6:150304232..150308615	1302	5	433	48474.5	8.85	GroupI
Zea mays	ZmPAT30	GRMZM2G035849_T01	PAC:20824401	Chr6:151475571..151484023	570	5	189	20654.3	9.04	GroupV
Zea mays	ZmPAT31	GRMZM5G868588_T01	PAC:20835750	Chr7:136016133..136022599	1335	5	444	49840.2	8.35	GroupI
Zea mays	ZmPAT32	GRMZM2G432738_T01	PAC:20833537	Chr7:162953715..162959556	1845	9	614	67468.8	9.06	GroupVIII
Zea mays	ZmPAT33	GRMZM2G433942_T01	PAC:20851075	Chr8:160444721..160448286	1224	5	407	45233.3	8.65	GroupI
Zea mays	ZmPAT34	GRMZM2G087806_T01	PAC:20837117	Chr9:94028098..94039044	1923	13	640	70130.4	6.56	GroupIII
Zea mays	ZmPAT35	GRMZM2G108384_T01	PAC:20836918	Chr9:127857393..127870782	1182	10	393	44353.7	8.54	GroupVI
Zea mays	ZmPAT36	GRMZM2G103465_T01	PAC:20840094	Chr9:139657028..139666681	903	9	300	33785.4	9	GroupVII
Zea mays	ZmPAT37	GRMZM2G001265_T01	PAC:20872565	Chr10:103198521..103217029	735	6	244	27710	6.37	GroupIV
Zea mays	ZmPAT38	GRMZM2G092571_T01	PAC:20872614	Chr10:147896970..147898723	774	3	257	28895.1	8.31	GroupVII
